# Supplementary material for: Whole-genome mapping reveals QTLs linked to key agronomic traits in bi-parental populations of field cress (Lepidium campestre)
Source: BMC Plant Biol. 2025 Feb 24;25:246. doi: 10.1186/s12870-025-06197-3 (PMC11849345; doi:10.1186/s12870-025-06197-3)
Supplement: Supplementary file 1 — Supplementary Material 1: Supplementary Table 1. Genetic population difference analysis and explained variance of the first three components of the PCoA. Supplementary Table 2. Chi-square test for the probability distribution of pod shattering 2 (PSH2) score for each marker flanking the significant QTLs. Supplementary Table 3. QTLs detected using Multiple QTL mapping analysis and the list of genes identified in Arabidopsis synteny regions corresponding to QTL regions in field cress. Supplementary Table 4. List of annotated genes found in Arabidopsis within the synteny region for the QTL significantly linked to pod-shattering (q3-psh2-5.1 /qm3-psh2-5.1), explaining 17% of the total variation. [file 12870_2025_6197_MOESM1_ESM.xlsx]

## Sheet: Supplementary Table S1
	Genetic population population difference analysis in put dataset size and explained variance of the first three components of the PCoA
	Mapping	Number of	Number of	Explained variance [%]
	populations	genotypes	markers	PC1	PC2	PC3
	MP1	284	1343	11.185	9.278	8.329
	MP2	274	4501	15.184	13.343	8.016
	MP3	271	5381	21.065	13.642	9.298
	MP1+MP2	558	739	6.846	5.757	5.487
	MP1+MP3	555	646	10.654	7.425	6.665
	MP2+MP3	545	2531	19.806	14.557	7.048
	MP1+MP2+MP3	829	483	9.187	8.559	7.251

## Sheet: Supplementary Table S2
Chi-sequared test for the probability distribution of pod shattering 2 (PSH2) score for each marker flanking the significant QTLs
QTLs	Marker		Score_1	Score_2	Score_3	Score_4	χ2	P-value
qm1-psh2-6.1	C1433542_665	AA	4.16609	2.17033	0.414092	1.13774	7.88825	0.0483785
		AC	0.0398569	0.000872799	0.0197138	0.00690704	0.0673505	0.995444
		CC	4.00198	2.57132	0.273264	1.7073	8.55387	0.03585
		χ2	8.20793	4.74252	0.707069	2.85195
		P-value	0.0165071	0.0933628	0.702202	0.240274
	scaffold16484_4486	AA	4.04878	1.93174	0.101808	2.03934	8.12167	0.043563
		AG	0.032854	5.20048e-06	0.0249496	0.0792631	0.137072	0.987045
		GG	3.76463	2.30005	0.320336	1.35836	7.74339	0.0516238
		χ2	7.84627	4.2318	0.447094	3.47696
		P-value	0.019779	0.120525	0.799677	0.175787
qm1-psh2-8.1	scaffold12832_281641	CC	0.651084	1.62963	1.11769	7.122	10.5204	0.0146232
		TC	0.587498	0.00792757	0.0078401	0.134152	0.737418	0.86437
		TT	0.0746951	1.96574	0.86941	4.63338	7.54322	0.0564582
		χ2	1.31328	3.6033	1.99494	11.8895
		P-value	0.518592	0.165026	0.368812	0.00261952
	scaffold5384_151159	AA	0.651084	0.958334	0.313376	3.21169	5.13448	0.16221
		AG	0.495239	0.000509655	0.103501	0.0142987	0.613548	0.893324
		GG	0.0397667	0.935401	1.08122	4.01844	6.07482	0.108026
		χ2	1.18609	1.89425	1.49809	7.24443
		P-value	0.552642	0.387855	0.472817	0.0267235
qm3-psh2-4.1	scaffold24113_3118	AA	9.92867	0.748482	2.4437	5.16969	18.2905	0.000383141
		CA	2.10463	0.173824	0.53205	0.485308	3.29581	0.348226
		CC	1.89399	2.36964	0.447495	2.22601	6.93714	0.0739286
		χ2	13.9273	3.29194	3.42325	7.88101
		P-value	0.00094564	0.192825	0.180572	0.0194384
	scaffold30019_122	AA	1.83746	2.19661	0.291653	1.86274	6.18846	0.102793
		CA	2.1574	0.384289	0.671724	0.462162	3.67558	0.298694
		CC	9.92867	0.272232	2.4437	4.50759	17.1522	0.000657586
		χ2	13.9235	2.85313	3.40708	6.83249
		P-value	0.000947424	0.240132	0.182038	0.0328355
qm3-psh2-5.1	scaffold2511_122	AA	9.68944	6.40056	1.19898	6.9771	24.2661	2.198e-05
		AT	2.26325	0.279999	0.639203	0.000970487	3.18343	0.3642
		TT	1.69611	4.51765	6.26102	9.71555	22.1903	5.95451e-05
		X2	13.6488	11.1982	8.0992	16.6936
		P-value	0.00108692	0.00370118	0.0174293	0.000237152
	scaffold5167_110773	GG	6.18023	13.0485	0.586398	7.42811	27.2432	5.23508e-06
		GT	0.989412	1.6373	0.301637	0.138048	3.0664	0.3815
		TT	1.75265	4.72459	2.88352	6.42926	15.79	0.00125211
		χ2	8.9223	19.4104	3.77155	13.9954
		P-value	0.0115491	6.09664e-05	0.151711	0.000913974

## Sheet: Supplementary Table S3
QTLs detected using Multiple QTL mapping analysis
qm1-psh2-3.1	qm1-psh2-6.1	qm2-psh2-3.1	qm2-psh2-5.1	qm2-psh2-6.1	qm2-sypp-2.1	qm2-sypp-7.1	qm2-ph-2.1	qm2-ph-7.1	qm3-psh2-4.1	qm3-psh2-5.1	qm3-pd-8.1	qm3-ph-2.1
AT1G11520	AT5G56200	AT4G06643	AT3G62200	AT5G52750	AT1G63360	AT4G32700	AT2G14210	AT4G32730	AT2G34940	AT3G51870	AT5G46610	AT1G70660
DUF2	AT5G56320	AT4G07445	AT3G61190	AT5G53330	AT1G63430		AT2G13275		AT2G34870	AT3G53910	AT5G46870	AT1G70640
AT1G11500	AT5G56220	AT4G06655	AT3G61150	AT5G52790	AT1G63522		AT2G14880		AT2G34840	AT3G57080	AT5G46790	AT1G70540
AT1G11410	AT5G56520	AT4G06688	AT3G61980	AT5G52990	AT1G63370		AT2G14395		AT2G34990	AT3G56070	AT5G46830	AT1G70630
MORF9	AT5G56560	AT4G07350	AT3G61090	AT5G53010	AT1G63245		AT2G12935		AT2G34910	AT3G52460	AT5G46877	AT1G70550
AT1G12064	AT5G56530	AT4G07526	AT3G62220	AT5G53070	AT1G63420		AT2G14820		AT2G34920	AT3G55380	AT5G46800	AT1G70610
AT1G11915	AT5G56369	AT4G06744	AT3G62180	AT5G53040	AT1G63470		AT2G14945		AT2G34860	AT3G56520	AT5G46795	AT1G70590
PYM	AT5G56360	AT4G07410	AT3G61280	AT5G52930	AT1G63580		AT2G14000		AT2G34925	AT3G55660	AT5G46820	AT1G70530
AT1G11990	AT5G56290	AT4G06676	AT3G61172	AT5G52900	AT1G63400		AT2G13430		AT2G34880	AT3G54830	AT5G46850	AT1G70560
UMAMIT26	AT5G56280	AT4G07820	AT3G62230	AT5G52830	AT1G63615		AT2G11623		AT2G34850	AT3G52950	AT5G46871	AT1G70580
AT1G11820	AT5G56340	AT4G07825	AT3G62000	AT5G52680	AT1G63240		AT2G14288		AT2G34890	AT3G57620	AT5G46874	AT1G70620
AT1G11620	AT5G56170	AT4G07835	AT3G61370	AT5G53100	AT1G63460		AT2G11626		AT2G34930	AT3G54500	AT5G46890	AT1G70650
AT1G11690	AT5G56370	AT4G07670	AT3G61530	AT5G53320	AT1G63350		AT2G13960		AT2G35000	AT3G52760	AT5G46650	AT1G70670
AT1G11390	AT5G56420	AT4G07515	AT3G61826	AT5G53060	AT1G63600		AT2G11773		AT2G34960	AT3G55990	AT5G46740	AT1G70600
ELP	AT5G56470	AT4G07380	AT3G62050	AT5G53080	AT1G63250		AT2G13440		AT2G34900	AT3G54900	AT5G46910	AT1G70570
AT1G12050	AT5G56452	AT4G06634	AT3G61060	AT5G52560	AT1G63490		AT2G15010		AT2G34830	AT3G54300	AT5G46780	AT1G70645
LEW1	AT5G56210	AT4G07408	AT3G61120	AT5G52710	AT1G63290		AT2G13985		AT2G34980	AT3G54630	AT5G46660	AT1G70581
AT1G12030	AT5G56580	AT4G07455	AT3G61730	AT5G52600	AT1G63410		AT2G13422		AT2G34970	AT3G54530	AT5G46590
AT1G11900	AT5G56390	AT4G06746	AT3G60960	AT5G52640	AT1G63390		AT2G10455		AT2G08705	AT3G54410	AT5G46730
AT1G11700	AT5G56660	AT4G07400	AT3G61410	AT5G52800	AT1G63270		AT2G11015		AT2G08690	AT3G57440	AT5G46873
AT1G12020	AT5G56500	AT4G07675	AT3G61830	AT5G52950	AT1G63280		AT2G14080		AT2G08695	AT3G53900	AT5G46630
AT1G12130	AT5G56630	AT4G07390	AT3G61640	AT5G52730	AT1G63630		AT2G10615		AT2G08700	AT3G51780	AT5G46620
GLX1	AT5G56380	AT4G07740	AT3G62250	AT5G53240	AT1G63570		AT2G12280		AT2G34950	AT3G54826	AT5G46600
AT1G11684	AT5G56540	AT4G07666	AT3G61340	AT5G52620	AT1G63310		AT2G13290		AT2G34985	AT3G52590	AT5G46720
FMO GS-OX5	AT5G56190	AT4G07524	AT3G61970	AT5G52580	AT1G63530		AT2G11778			AT3G54920	AT5G46860
AT1G11970	AT5G56400	AT4G07325	AT3G61940	AT5G53120	AT1G63550		AT2G11000			AT3G57570	AT5G46690
RUB3	AT5G56555	AT4G05205	AT3G61350	AT5G52910	AT1G63295		AT2G12905			AT3G54060	AT5G46710
AT1G11655	AT5G56620	AT4G05215	AT3G61760	AT5G52700	AT1G63590		AT2G10955			AT3G54110	AT5G46840
AT1G11490	AT5G56550	AT4G05245	AT3G61570	AT5G53340	AT1G63535		AT2G14920			AT3G52750	AT5G46900
NRT1.1	AT5G56490	AT4G05235	AT3G61962	AT5G52820	AT1G63480		AT2G14700			AT3G56660	AT5G46750
AT1G11590	AT5G56180	AT4G05225	AT3G61300	AT5G52970	AT1G63540		AT2G14100			AT3G51880	AT5G46760
NTL	AT5G56300	AT4G06701	AT3G61510	AT5G52850	AT1G63500		AT2G11520			AT3G56390	AT5G46810
AT1G11880	AT5G56310		AT3G62170	AT5G52760	AT1G63380		AT2G13542			AT3G55580	AT5G46770
ADT1	AT5G56510		AT3G61898	AT5G52780	AT1G63440		AT2G14255			AT3G56210	AT5G46825
AT1G11470	AT5G56330		AT3G61290	AT5G52547	AT1G63300		AT2G14720			AT3G51860	AT5G46880
CYP77B1	AT5G56410		AT3G61710	AT5G52840	AT1G63330		AT2G12200			AT3G51960	AT5G46640
AT1G11670	AT5G56260		AT3G61140	AT5G52965	AT1G63320		AT2G14290			AT3G54700	AT5G46700
SEC22	AT5G56440		AT3G61740	AT5G52670	AT1G63340		AT2G14170			AT3G55750	AT5G46670
UMAMIT27	AT5G56590		AT3G61630	AT5G52540	AT1G63520		AT2G13905			AT3G53990	AT5G46680
AT1G12010	AT5G56650		AT3G61160	AT5G52770	AT1G63230		AT2G11010			AT3G54680	AT5G06885
AT1G11860	AT5G56270		AT3G61440	AT5G52690	AT1G63260		AT2G11851			AT3G52350	AT5G06880
AT1G11770	AT5G56610		AT3G61550	AT5G52630	AT1G63610		AT2G14120			AT3G53030	AT5G46845
AT1G11593	AT5G56325		AT3G61600	AT5G53280	AT1G63450		AT2G11225			AT3G54730	AT5G46595
CLPP6	AT5G56640		AT3G61680	AT5G52550	AT1G08613		AT2G12480			AT3G53120
AT1G11920	AT5G56450		AT3G61540	AT5G52740	AT1G08607		AT2G13790			AT3G52930
AT1G11960	AT5G56250		AT3G60970	AT5G52860	AT1G63510		AT2G11005			AT3G54260
AT1G11780	AT5G56240		AT3G62060	AT5G53310			AT2G13800			AT3G55810
AT1G11440	AT5G56230		AT3G62260	AT5G52975			AT2G15025			AT3G52610
AT1G11591	AT5G56570		AT3G61890	AT5G53020			AT2G14910			AT3G57260
AT1G11540	AT5G56368		AT3G62110	AT5G53300			AT2G13100			AT3G53830
AT1G12120	AT5G56460		AT3G61720	AT5G52720			AT2G14500			AT3G57370
AT1G11905	AT5G56600		AT3G61080	AT5G53090			AT2G13680			AT3G55610
AT1G11608	AT5G56430		AT3G61620	AT5G53200			AT2G12550			AT3G55005
AT1G11850	AT5G56350		AT3G61850	AT5G52880			AT2G10550			AT3G53430
SS3	AT5G56480		AT3G61182	AT5G53000			AT2G14289			AT3G56730
AT1G12080	AT5G08585		AT3G62190	AT5G52980			AT2G14050			AT3G53611
AT1G12100	AT5G08485		AT3G61829	AT5G53110			AT2G14560			AT3G53610
AT1G11765	AT5G08455		AT3G61660	AT5G53160			AT2G12875			AT3G54100
APA1	AT5G08465		AT3G61028	AT5G53220			AT2G10535			AT3G53920
AT1G11950	AT5G08445		AT3G61111	AT5G53180			AT2G14110			AT3G52190
PMEPCRA	AT5G08435		AT3G61860	AT5G52870			AT2G12945			AT3G57640
AT1G11940	AT5G08605		AT3G61177	AT5G52650			AT2G12290			AT3G51850
CYP51G1	AT5G08595		AT3G61950	AT5G52960			AT2G13547			AT3G56060
AT1G11800	AT5G08475		AT3G61590	AT5G53270			AT2G13540			AT3G57460
AT1G12000	AT5G08615		AT3G60966	AT5G52940			AT2G13295			AT3G54310
XTH8	AT5G08515		AT3G61610	AT5G52570			AT2G10260			AT3G57450
NRPB10	AT5G08525		AT3G61270	AT5G53030			AT2G14285			AT3G57110
AT1G11810	AT5G08495		AT3G62020	AT5G53190			AT2G12880			AT3G52330
AT1G11510	AT5G56365		AT3G61030	AT5G53210			AT2G11522			AT3G56230
SRS	AT5G08575		AT3G62080	AT5G53290			AT2G14870			AT3G52850
CXXS1			AT3G61050	AT5G53250			AT2G13690			AT3G56170
AT1G11930			AT3G61170	AT5G53230			AT2G10602			AT3G54640
AT1G11730			AT3G61870	AT5G53130			AT2G14282			AT3G52630
AT1G11740			AT3G61920	AT5G53140			AT2G12461			AT3G53620
AT1G11560			AT3G61780	AT5G52610			AT2G14660			AT3G53380
AT1G11710			AT3G62140	AT5G52605			AT2G14890			AT3G56110
AT1G11572			AT3G60990	AT5G52890			AT2G14160			AT3G53190
MED32			AT3G62010	AT5G53170			AT2G13360			AT3G56590
LRX1			AT3G61500	AT5G52655			AT2G10553			AT3G55900
AT1G11660			AT3G61770	AT5G52660			AT2G13125			AT3G55980
AT1G12150			AT3G60940	AT5G52545			AT2G14510			AT3G54990
BAG5			AT3G61230	AT5G52882			AT2G11215			AT3G51550
AT1G11925			AT3G61900	AT5G52810			AT2G14935			AT3G57010
RBP45B			AT3G61470	AT5G52920			AT2G10560			AT3G56740
AT1G12070			AT3G61380	AT5G53045			AT2G13640			AT3G55060
CYP71A18			AT3G62070	AT5G53260			AT2G14265			AT3G52830
AT1G11630			AT3G61800	AT5G53150			AT2G11270			AT3G56790
AT1G11480			AT3G61310	AT5G53050			AT2G14740			AT3G51920
AT1G11785			AT3G61790	AT5G07935			AT2G13950			AT3G53450
AT1G04863			AT3G61480	AT5G07905			AT2G14690			AT3G53510
AT1G04847			AT3G61810	AT5G07925			AT2G14960			AT3G52230
AT1G04873			AT3G61650	AT5G07915			AT2G13150			AT3G51690
AT1G04877			AT3G62160	AT5G07945			AT2G12940			AT3G52000
AT1G04857			AT3G61040	AT5G07955			AT2G13450			AT3G52910
AT1G04923			AT3G61690	AT5G53048			AT2G15050			AT3G53170
AT1G04853			AT3G61490	AT5G07965			AT2G12462			AT3G53280
AT1G04913			AT3G61390	AT5G52797			AT2G14270			AT3G53340
AT1G04893			AT3G61320	AT5G52815			AT2G14390			AT3G53970
AT1G04917			AT3G61930				AT2G13560			AT3G56460
AT1G04887			AT3G62120				AT2G13555			AT3G55370
AT1G04927			AT3G62090				AT2G12475			AT3G51680
AT1G04933			AT3G61450				AT2G14095			AT3G53065
AT1G04883			AT3G62040				AT2G15042			AT3G52270
ath-MIR171b			AT3G60980				AT2G10931			AT3G56630
AT1G12015			AT3G61960				AT2G14460			AT3G52250
SNOR111			AT3G60950				AT2G14695			AT3G57060
U4.6			AT3G60975				AT2G14670			AT3G55646
U1.10			AT3G61990				AT2G14860			AT3G53250
AT1G11550			AT3G60920				AT2G13760			AT3G54970
AT1G11640			AT3G61750				AT2G10556			AT3G57310
AT1G04867			AT3G62130				AT2G15029			AT3G54890
AT1G11592			AT3G61400				AT2G15000			AT3G54430
			AT3G61910				AT2G14835			AT3G53050
			AT3G61360				AT2G14765			AT3G57587
			AT3G62240				AT2G13105			AT3G56260
			AT3G61571				AT2G13810			AT3G52120
			AT3G61100				AT2G13370			AT3G55600
			AT3G61010				AT2G14775			AT3G51570
			AT3G61117				AT2G10965			AT3G52730
			AT3G61035				AT2G14680			AT3G53240
			AT3G61580				AT2G10450			AT3G54363
			AT3G61180				AT2G13840			AT3G54400
			AT3G61200				AT2G14760			AT3G57340
			AT3G61220				AT2G13895			AT3G51710
			AT3G62150				AT2G13570			AT3G56570
			AT3G61110				AT2G13900			AT3G54800
			AT3G61175				AT2G12900			AT3G52800
			AT3G61415				AT2G13770			AT3G55490
			AT3G61260				AT2G14610			AT3G56500
			AT3G61460				AT2G12205			AT3G57550
			AT3G62210				AT2G14710			AT3G52105
			AT3G61840				AT2G11462			AT3G57220
			AT3G61700				AT2G11620			AT3G52430
			AT3G61820				AT2G14045			AT3G57330
			AT3G61420				AT2G13965			AT3G53075
			AT3G62100				AT2G13600			AT3G55480
			AT3G61560				AT2G12405			AT3G53740
			AT3G61240				AT2G14620			AT3G57600
			AT3G61430				AT2G11205			AT3G55800
			AT3G61210				AT2G13620			AT3G52500
			AT3G62030				AT2G12170			AT3G53840
			AT3G60961				AT2G12465			AT3G53110
			AT3G61723				AT2G11890			AT3G55950
			AT3G61520				AT2G14060			AT3G54980
			AT3G61250				AT2G13350			AT3G56670
			AT3G61670				AT2G14755			AT3G55450
			AT3G61070				AT2G10625			AT3G55740
			AT3G61130				AT2G13610			AT3G54880
			AT3G61113				AT2G14520			AT3G52550
			AT3G61880				AT2G11271			AT3G52150
			AT3G09525				AT2G11810			AT3G56100
			AT3G09605				AT2G11405			AT3G56250
			AT3G09695				AT2G12400			AT3G54580
			AT3G09675				AT2G13650			AT3G51642
			AT3G09705				AT2G14846			AT3G54020
			AT3G09555				AT2G11025			AT3G54840
			AT3G09665				AT2G11200			AT3G53460
			AT3G09545				AT2G14750			AT3G53210
			AT3G09565				AT2G14540			AT3G57700
			AT3G09685				AT2G13463			AT3G52640
			AT3G09755				AT2G14580			AT3G53420
			AT3G09645				AT2G13660			AT3G54850
			AT3G09625				AT2G12646			AT3G53140
			AT3G09635				AT2G14850			AT3G51830
			AT3G09745				AT2G11815			AT3G52510
			AT3G09575				AT2G13510			AT3G56480
			AT3G09655				AT2G14692			AT3G57140
			AT3G09725				AT2G10920			AT3G54240
			AT3G09515				AT2G14900			AT3G54010
			AT3G61897				AT2G13550			AT3G57670
			AT3G09615				AT2G13820			AT3G55720
			AT3G62245				AT2G11045			AT3G52260
			AT3G61715				AT2G13980			AT3G52900
			AT3G61825				AT2G14530			AT3G54740
			AT3G61105				AT2G13126			AT3G57590
			AT3G61755				AT2G14810			AT3G55280
			AT3G61545				AT2G11035			AT3G53540
			AT3G60972				AT2G13500			AT3G55590
			AT3G61118				AT2G10970			AT3G55140
			AT3G61198				AT2G14365			AT3G54910
							AT2G10557			AT3G51644
							AT2G10440			AT3G52520
							AT2G10975			AT3G56410
							AT2G14825			AT3G52050
							AT2G10940			AT3G55550
							AT2G14440			AT3G57390
							AT2G14070			AT3G51660
							AT2G14830			AT3G57300
							AT2G14800			AT3G55515
							AT2G11910			AT3G53890
							AT2G10930			AT3G52880
							AT2G10545			AT3G57630
							AT2G11891			AT3G54340
							AT2G14260			AT3G54650
							AT2G13630			AT3G55180
							AT2G14247			AT3G52060
							AT2G12190			AT3G53700
							AT2G14378			AT3G56720
							AT2G11570			AT3G53750
							AT2G13720			AT3G52920
							AT2G10608			AT3G54210
							AT2G13845			AT3G55050
							AT2G10950			AT3G56050
							AT2G14635			AT3G55700
							AT2G15020			AT3G53310
							AT2G05495			AT3G56120
							AT2G05875			AT3G57240
							AT2G05865			AT3G52380
							AT2G05885			AT3G52480
							AT2G05575			AT3G54720
							AT2G06175			AT3G57130
							AT2G05965			AT3G57690
							AT2G06315			AT3G52470
							AT2G05555			AT3G56770
							AT2G05975			AT3G53130
							AT2G06035			AT3G53010
							AT2G05945			AT3G55790
							AT2G05695			AT3G56750
							AT2G05905			AT3G53680
							AT2G05545			AT3G55360
							AT2G06185			AT3G56950
							AT2G05515			AT3G55040
							AT2G05785			AT3G57040
							AT2G05705			AT3G55080
							AT2G05665			AT3G56880
							AT2G05925			AT3G55650
							AT2G06145			AT3G56370
							AT2G05855			AT3G55000
							AT2G06225			AT3G55840
							AT2G05625			AT3G55780
							AT2G06065			AT3G55880
							AT2G05725			AT3G54150
							AT2G06345			AT3G56610
							AT2G06075			AT3G52710
							AT2G05535			AT3G53550
							AT2G06305			AT3G55566
							AT2G05585			AT3G52280
							AT2G06135			AT3G57180
							AT2G06355			AT3G52210
							AT2G05675			AT3G56490
							AT2G05895			AT3G54780
							AT2G05465			AT3G54620
							AT2G05835			AT3G51730
							AT2G06085			AT3G51620
							AT2G06115			AT3G54490
							AT2G06275			AT3G55920
							AT2G05505			AT3G52080
							AT2G05485			AT3G53720
							AT2G05825			AT3G57500
							AT2G13665			AT3G54660
							AT2G14115			AT3G55960
							AT2G06215			AT3G57610
							AT2G10921			AT3G55400
							AT2G11852			AT3G52290
							AT2G05615			AT3G55850
							AT2G10606			AT3G54380
							AT2G05815			AT3G52320
							AT2G05605			AT3G53950
							AT2G05565			AT3G55260
							AT2G05525			AT3G57650
							AT2G05685			AT3G55410
							AT2G14878			AT3G56780
							AT2G10537			AT3G57210
										AT3G56830
										AT3G55940
										AT3G53600
										AT3G53810
										AT3G52010
										AT3G52530
										AT3G54520
										AT3G51640
										AT3G52941
										AT3G53630
										AT3G54480
										AT3G55680
										AT3G54280
										AT3G56300
										AT3G53070
										AT3G55250
										AT3G55910
										AT3G52420
										AT3G54420
										AT3G56150
										AT3G53260
										AT3G54610
										AT3G56560
										AT3G53200
										AT3G56980
										AT3G53390
										AT3G54470
										AT3G55935
										AT3G56930
										AT3G51770
										AT3G54860
										AT3G55320
										AT3G55310
										AT3G52440
										AT3G51720
										AT3G56440
										AT3G57465
										AT3G56580
										AT3G56240
										AT3G52780
										AT3G56430
										AT3G56700
										AT3G53350
										AT3G55630
										AT3G52600
										AT3G55200
										AT3G52160
										AT3G57280
										AT3G55670
										AT3G56130
										AT3G52075
										AT3G51560
										AT3G57090
										AT3G52560
										AT3G56530
										AT3G52390
										AT3G56810
										AT3G57420
										AT3G54550
										AT3G55150
										AT3G52525
										AT3G52020
										AT3G57230
										AT3G56310
										AT3G56710
										AT3G54590
										AT3G57710
										AT3G57070
										AT3G57190
										AT3G51910
										AT3G57510
										AT3G54870
										AT3G53860
										AT3G55100
										AT3G55420
										AT3G57400
										AT3G52090
										AT3G56470
										AT3G52980
										AT3G54030
										AT3G55677
										AT3G52960
										AT3G52070
										AT3G54460
										AT3G52360
										AT3G57560
										AT3G53770
										AT3G55605
										AT3G54140
										AT3G53640
										AT3G56320
										AT3G57540
										AT3G53960
										AT3G55240
										AT3G54050
										AT3G54450
										AT3G54350
										AT3G51820
										AT3G52660
										AT3G52740
										AT3G51950
										AT3G57000
										AT3G52570
										AT3G51740
										AT3G52620
										AT3G53400
										AT3G52790
										AT3G56890
										AT3G53020
										AT3G55530
										AT3G55640
										AT3G54170
										AT3G53060
										AT3G51650
										AT3G54130
										AT3G53305
										AT3G53980
										AT3G53870
										AT3G51895
										AT3G56340
										AT3G54230
										AT3G57270
										AT3G51980
										AT3G55170
										AT3G53232
										AT3G52940
										AT3G53500
										AT3G53760
										AT3G56080
										AT3G53342
										AT3G55690
										AT3G52300
										AT3G52450
										AT3G51790
										AT3G55540
										AT3G55110
										AT3G53300
										AT3G51600
										AT3G56870
										AT3G56860
										AT3G53530
										AT3G56550
										AT3G55254
										AT3G52220
										AT3G51670
										AT3G54510
										AT3G52810
										AT3G52680
										AT3G55340
										AT3G53330
										AT3G54220
										AT3G56690
										AT3G54090
										AT3G52905
										AT3G53294
										AT3G52340
										AT3G53270
										AT3G57072
										AT3G52840
										AT3G55190
										AT3G56180
										AT3G53800
										AT3G52561
										AT3G51590
										AT3G54085
										AT3G55890
										AT3G55010
										AT3G55330
										AT3G55500
										AT3G52040
										AT3G56940
										AT3G56040
										AT3G52490
										AT3G56090
										AT3G53590
										AT3G55390
										AT3G56650
										AT3G55220
										AT3G53790
										AT3G53710
										AT3G56840
										AT3G54690
										AT3G53180
										AT3G53520
										AT3G57680
										AT3G53940
										AT3G51970
										AT3G53650
										AT3G53080
										AT3G53235
										AT3G52540
										AT3G54710
										AT3G56360
										AT3G56990
										AT3G52526
										AT3G57410
										AT3G57200
										AT3G54540
										AT3G53480
										AT3G53850
										AT3G55570
										AT3G55520
										AT3G54190
										AT3G56380
										AT3G55020
										AT3G55120
										AT3G55350
										AT3G56920
										AT3G54180
										AT3G56160
										AT3G56400
										AT3G56820
										AT3G57580
										AT3G52170
										AT3G53560
										AT3G51630
										AT3G57100
										AT3G57360
										AT3G56010
										AT3G56000
										AT3G54200
										AT3G55830
										AT3G52720
										AT3G53220
										AT3G56600
										AT3G53370
										AT3G52310
										AT3G57380
										AT3G52100
										AT3G57470
										AT3G54820
										AT3G55470
										AT3G54160
										AT3G54390
										AT3G57250
										AT3G54290
										AT3G53580
										AT3G52030
										AT3G54940
										AT3G56680
										AT3G57490
										AT3G55860
										AT3G55070
										AT3G53690
										AT3G52140
										AT3G51930
										AT3G55870
										AT3G52970
										AT3G53490
										AT3G55460
										AT3G54070
										AT3G51700
										AT3G56020
										AT3G56760
										AT3G52370
										AT3G54760
										AT3G56970
										AT3G54320
										AT3G52115
										AT3G55130
										AT3G54560
										AT3G52820
										AT3G53290
										AT3G53730
										AT3G57170
										AT3G51800
										AT3G55513
										AT3G54670
										AT3G57660
										AT3G51940
										AT3G52860
										AT3G55210
										AT3G53230
										AT3G54360
										AT3G55430
										AT3G55160
										AT3G54080
										AT3G56190
										AT3G53820
										AT3G52580
										AT3G53090
										AT3G53360
										AT3G53320
										AT3G51580
										AT3G56290
										AT3G52890
										AT3G54770
										AT3G56960
										AT3G54440
										AT3G56891
										AT3G54040
										AT3G53780
										AT3G57030
										AT3G57050
										AT3G53000
										AT3G54270
										AT3G53930
										AT3G55270
										AT3G55440
										AT3G55730
										AT3G55230
										AT3G56800
										AT3G53150
										AT3G53410
										AT3G56200
										AT3G55930
										AT3G53440
										AT3G56620
										AT3G55770
										AT3G56030
										AT3G54120
										AT3G57350
										AT3G54065
										AT3G52990
										AT3G53470
										AT3G57320
										AT3G55252
										AT3G56510
										AT3G57160
										AT3G51610
										AT3G56850
										AT3G56540
										AT3G54570
										AT3G53040
										AT3G56330
										AT3G57520
										AT3G55510
										AT3G57150
										AT3G55760
										AT3G52240
										AT3G55672
										AT3G55820
										AT3G56270
										AT3G52770
										AT3G56910
										AT3G57120
										AT3G51840
										AT3G54600
										AT3G52110
										AT3G56350
										AT3G52130
										AT3G52400
										AT3G57062
										AT3G54960
										AT3G56450
										AT3G54930
										AT3G55030
										AT3G53160
										AT3G51760
										AT3G52700
										AT3G55290
										AT3G53880
										AT3G52690
										AT3G57290
										AT3G53670
										AT3G54750
										AT3G55970
										AT3G57530
										AT3G51990
										AT3G57480
										AT3G52180
										AT3G54810
										AT3G55665
										AT3G53100
										AT3G56640
										AT3G57430
										AT3G51810
										AT3G54000
										AT3G53570
										AT3G52155
										AT3G54950
										AT3G54790
										AT3G55090
										AT3G57020
										AT3G52200
										AT3G54250
										AT3G55620
										AT3G55560
										AT3G55710
										AT3G56140
										AT3G56420
										AT3G56900
										AT3G51890
										AT3G54925
										AT3G52870
										AT3G56220
										AT3G51750
										AT3G08360
										AT3G08345
										AT3G08875
										AT3G08310
										AT3G08745
										AT3G08315
										AT3G08450
										AT3G08755
										AT3G08355
										AT3G08455
										AT3G08465
										AT3G08775
										AT3G08925
										AT3G08325
										AT3G08855
										AT3G08330
										AT3G08420
										AT3G08380
										AT3G08845
										AT3G08255
										AT3G08295
										AT3G08265
										AT3G08825
										AT3G08965
										AT3G08390
										AT3G08250
										AT3G08935
										AT3G08725
										AT3G08430
										AT3G08915
										AT3G08765
										AT3G08460
										AT3G08395
										AT3G08415
										AT3G08815
										AT3G08905
										AT3G08435
										AT3G08335
										AT3G08535
										AT3G08835
										AT3G08545
										AT3G08715
										AT3G08290
										AT3G08205
										AT3G08585
										AT3G08370
										AT3G08280
										AT3G08595
										AT3G08260
										AT3G08495
										AT3G08270
										AT3G08340
										AT3G08895
										AT3G08785
										AT3G08705
										AT3G52072
										AT3G08635
										AT3G08405
										AT3G08235
										AT3G56408
										AT3G08240
										AT3G52535
										AT3G08215
										AT3G08795
										AT3G52605
										AT3G08470
										AT3G08225
										AT3G08245
										AT3G08515
										AT3G08480
										AT3G08665
										AT3G08805
										AT3G08645
										AT3G08220
										AT3G08300
										AT3G08230
										AT3G08475
										AT3G08350
										AT3G08655
										AT3G08685
										AT3G08525
										AT3G08400
										AT3G08425
										AT3G54625
										AT3G08675
										AT3G08365
										AT3G55734
										AT3G55512
										AT3G53016
										AT3G53015
										AT3G08285
										AT3G08275
										AT3G08485
										AT3G08210
										AT3G08735
										AT3G56825
										AT3G57645
										AT3G08945
										AT3G56705
										AT3G08615
										AT3G08695
										AT3G08575
										AT3G08605
										AT3G52345
										AT3G55795
										AT3G52955
										AT3G56085
										AT3G52565
										AT3G52765
										AT3G53965
										AT3G55735
										AT3G53775
										AT3G52285
										AT3G54366
										AT3G55485
										AT3G53365
										AT3G57157
										AT3G08410
										AT3G52748
										AT3G52742

## Sheet: Supplementary Table S4
List of annotated genes found within the QTL for pod-shattering (q3-psh2-5.1 /qm3-psh2-5.1), explaining 17% of the total variation
Locus Identifier	Gene Model Name	Gene Description
AT3G54826	AT3G54826.1	TIM15 homolog.
AT3G53611	AT3G53611.1	This gene encodes a small protein and has either evidence of transcription or purifying selection.
AT3G55005	AT3G55005.1	Encodes a protein of unknown function that is involved in cortical microtubule organization. Mutants exhibit abnormal cell growth and patterns of division. TON1B appears to be redundant with TON1A. Encodes a novel protein that is similar to human FOP and OFD1 centrosomal proteins. Localizes to the preprophase band
AT3G51870	AT3G51870.1	Mitochondrial substrate carrier family protein
AT3G51880	AT3G51880.2	Encodes a protein belonging to the subgroup of HMGB (high mobility group B) proteins that have a distinctive DNA-binding motif
AT3G57620	AT3G57620.1	Galactose oxydase
AT3G56070	AT3G56070.1	rotamase cyclophilin 2 (ROC2) exhibiting peptidyl-prolyl cis-trans isomerase activity involved in signal transduction.
AT3G57080	AT3G57080.1	Non-catalytic subunit unique to Nuclear DNA-dependent RNA polymerase V
AT3G57010	AT3G57010.1	Calcium-dependent phosphotriesterase superfamily protein
AT3G57110	AT3G57110.1	EXOV is a partial gene duplication of EXOVL (At5g60370)that has undergone neofunctionalization. Mutants show a variety of subtle morphological alterations that are distinct from and exacerbated with mutations in EXOVL.
AT3G51920	AT3G51920.1	encodes a divergent member of calmodulin
AT3G53430	AT3G53430.1	Ribosomal protein L11 family protein
AT3G53910	AT3G53910.1	malate dehydrogenase-like protein
AT3G53990	AT3G53990.1	Encodes universal stress protein (USP). Functions as a molecular chaperone under heat shock and oxidative stress conditions. Chaperone activity and assembly into complexes is redox regulated.
AT3G56390	AT3G56390.1	TRP is a novel transcription factor. The protein shows similarity to WRKY transcription factors but does not interact with W-box sequences
AT3G56520	AT3G56520.1	NAC (No Apical Meristem) domain transcriptional regulator superfamily protein
AT3G51850	AT3G51850.1	member of Calcium Dependent Protein Kinase The mRNA is cell-to-cell mobile.
AT3G57570	AT3G57570.1	ARM repeat superfamily protein
AT3G57640	AT3G57640.1	Protein kinase superfamily protein
AT3G56210	AT3G56210.5	ARM repeat superfamily protein
AT3G56230	AT3G56230.1	BTB/POZ domain-containing protein
AT3G56060	AT3G56060.1	Glucose-methanol-choline (GMC) oxidoreductase family protein
AT3G55810	AT3G55810.1	Pyruvate kinase family protein
AT3G55750	AT3G55750.1	Ribosomal protein L35Ae family protein
AT3G52460	AT3G52460.1	hydroxyproline-rich glycoprotein family protein
AT3G54100	AT3G54100.1	O-fucosyltransferase family protein
AT3G54300	AT3G54300.1	Encodes a member of Synaptobrevin -like protein family. VAMP727 is a R-SNARE and interacts with SYP22/VTI11/SYP51. It is required for trafficking of storage proteins to the protein storage vacuoles (PSV) and also for PSV organization and biogenesis. Loss of function mutations have no phenotype but double mutants with SYP22 are embryo lethal.
AT3G55980	AT3G55980.2	CCCH-type zinc finger protein involved in salt stress and immune responses.
AT3G57260	AT3G57260.2	beta 1
AT3G57370	AT3G57370.1	Encodes a nuclear-localized member of the TFIIB-related protein family that is involved in regulation of the mitotic cell-cycle progression during male gametogenesis.
AT3G54900	AT3G54900.1	A.thaliana PICOT protein.It activates CAX1 gene Calcium transport activity.In other organisms
AT3G54830	AT3G54830.1	Transmembrane amino acid transporter family protein
AT3G52610	AT3G52610.1	GATA zinc finger protein
AT3G53340	AT3G53340.1	nuclear factor Y
AT3G53610	AT3G53610.1	GTPase AtRAB8 (atrab8). AtRAB8s associate with the endomembrane system and modulate tubulovesicular trafficking between compartments of the biosynthetic and endocytic pathways. Together with RAB8A and 8D interacts with several RTNLB proteins and participates in A. tumefaciens and P. syringae infection processes.
AT3G53620	AT3G53620.1	Encodes a soluble protein with inorganic pyrophosphatase activity that is highly specific for Mg-inorganic pyrophosphate. The mRNA is cell-to-cell mobile.
AT3G53900	AT3G53900.2	Encodes UPP
AT3G53920	AT3G53920.1	Encodes a sigma-like transcription factor
AT3G53970	AT3G53970.1	PTRE1 was identified as homologous to human PI31. It has a conserved proline-rich domain at the C-terminus and a highly conserved FP (Fbxo7/PI31) dimerization domain at the N-terminus as well as some novel
AT3G52850	AT3G52850.1	Encodes the Vacuolar Sorting Receptor-1 (VSR-1)/Epidermal Growth Factor Receptor-like protein1(VSR-1/ATELP1). Binds vacuolar targeting signals. Involved in sorting seed storage proteins into vacuoles. The mRNA is cell-to-cell mobile.
AT3G53030	AT3G53030.1	Encodes a protein kinase SRPK4 that specifically targets Arabidopsis Ser/Arg-rich (SR) slicing factors involved in RNA metabolism. In vitro kinase assay showed that SRPK4 phosphorylates the SR protein RSp31.
AT3G52950	AT3G52950.1	CBS / octicosapeptide/Phox/Bemp1 (PB1) domains-containing protein
AT3G52910	AT3G52910.1	Growth regulating factor encoding transcription activator. One of the nine members of a GRF gene family
AT3G54410	AT3G54410.1	hypothetical protein (DUF1163)
AT3G54630	AT3G54630.1	kinetochore protein
AT3G54530	AT3G54530.1	hypothetical protein
AT3G55370	AT3G55370.3	Encodes a nuclear localized Dof domain containing transcription factor expressed primarily in roots. Responsive to salicylic acid. Transgenic overexpressors have yellow leaves and short
AT3G55380	AT3G55380.2	May function together with UBC7 and UBC13 in the plant READ pathway
AT3G52330	AT3G52330.1	F-box associated ubiquitination effector family protein
AT3G52350	AT3G52350.1	D111/G-patch domain-containing protein
AT3G53280	AT3G53280.1	cytochrome P450 monooxygenase The mRNA is cell-to-cell mobile.
AT3G53120	AT3G53120.1	Modifier of rudimentary (Mod(r)) protein
AT3G54700	AT3G54700.1	Encodes Pht1
AT3G56660	AT3G56660.1	basic region/leucine zipper motif protein 49
AT3G56590	AT3G56590.2	hydroxyproline-rich glycoprotein family protein
AT3G57440	AT3G57440.1	hypothetical protein
AT3G57450	AT3G57450.1	hypothetical protein
AT3G57460	AT3G57460.1	catalytic/ metal ion binding / metalloendopeptidase/ zinc ion binding protein
AT3G56790	AT3G56790.1	RNA splicing factor-like protein
AT3G56730	AT3G56730.2	Putative endonuclease or glycosyl hydrolase
AT3G56740	AT3G56740.1	ATI3A interacting protein containing a large N-terminal rhomboid-like transmembrane domain and a UBA domain at their C terminus
AT3G54640	AT3G54640.1	Catalyzes the conversion of indole-3-glycerolphosphate to indole
AT3G51860	AT3G51860.2	Vacuolar Ca(2+)/H(+) transporter that forms a complex with CAX1 that plays a role in diverse processes including phosphate homeostasis and heavy metal tolerance
AT3G51780	AT3G51780.1	A member of Arabidopsis BAG (Bcl-2-associated athanogene) proteins
AT3G56110	AT3G56110.1	prenylated RAB acceptor 1.B1
AT3G55610	AT3G55610.1	encodes delta 1-pyrroline-5-carboxylate synthetase B. Gene expression is induced by dehydration
AT3G55660	AT3G55660.1	Encodes a member of KPP-like gene family
AT3G54310	AT3G54310.1	DNA-directed RNA polymerase subunit alpha
AT3G51550	AT3G51550.1	Encodes a synergid-expressed
AT3G55900	AT3G55900.1	F-box family protein
AT3G55990	AT3G55990.1	Encodes ESK1 (Eskimo1). A member of a large gene family of DUF231 domain proteins whose members encode a total of 45 proteins of unknown function. ESK1 functions as a negative regulator of cold acclimation. Mutations in the ESK1 gene provides strong freezing tolerance. A member of the TBL (TRICHOME BIREFRINGENCE-LIKE) gene family containing a plant-specific DUF231 (domain of unknown function) dom…
AT3G52830	AT3G52830.1	ankyrin repeat protein
AT3G52760	AT3G52760.1	Integral membrane Yip1 family protein
AT3G52230	AT3G52230.1	hypothetical protein
AT3G53510	AT3G53510.1	Belongs to a clade of five Arabidopsis thaliana ABCG half-transporters that are required for synthesis of an effective suberin barrier in roots and seed coats (ABCG2
AT3G53450	AT3G53450.1	Putative lysine decarboxylase family protein
AT3G53830	AT3G53830.4	Regulator of chromosome condensation (RCC1) family protein
AT3G52930	AT3G52930.1	Fructose 1
AT3G55060	AT3G55060.1	CAP-gly domain linker
AT3G51690	AT3G51690.1	DNA helicase homolog PIF1.
AT3G55580	AT3G55580.1	TCF1 encodes a member of the RCC1 gene family and is required for chromatin based gene regulation of cold responsive genes in a CBF-independent manner. It is expressed in response to cold but not ABA.
AT3G53190	AT3G53190.1	Pectate lyase
AT3G54680	AT3G54680.1	proteophosphoglycan-like protein
AT3G54730	AT3G54730.1	transcription repressor
AT3G56460	AT3G56460.1	GroES-like zinc-binding alcohol dehydrogenase family protein
AT3G56170	AT3G56170.1	Encodes a calcium-dependent nuclease with similarity to staphylococcal nuclease.
AT3G54060	AT3G54060.1	myosin-M heavy protein
AT3G54260	AT3G54260.1	Encodes a member of the TBL (TRICHOME BIREFRINGENCE-LIKE) gene family containing a plant-specific DUF231 (domain of unknown function) domain. TBL gene family has 46 members
AT3G54110	AT3G54110.1	Member of Uncoupling protein PUMP2 family. Encodes a mitochondrial uncoupling protein AtUCP1 involved in maintain the redox poise of the mitochondrial electron transport chain to facilitate photosynthetic metabolism. Disruption of UCP1 results in a photosynthetic phenotype. Specifically there is a restriction in photorespiration with a decrease in the rate of oxidation of photorespiratory glycine…
AT3G54920	AT3G54920.1	Powdery mildew resistant mutant encodes a pectate lyase-like protein The mRNA is cell-to-cell mobile.
AT3G54990	AT3G54990.1	Encodes a AP2 domain transcription factor that can repress flowering. SMZ and its paralogous gene
AT3G52630	AT3G52630.1	Nucleic acid-binding
AT3G52750	AT3G52750.1	Nuclear gene that encodes a plastidial division protein (FtsZ2-2). FtsZ2-2 is involved in chloroplast morphology and internal organisation in addition to participating in chloroplast partition
AT3G51960	AT3G51960.2	bZIP transcription factor induced by salt stress and promoted salt tolerance. Localized to the cytoplasm and nucleus under control conditions and targeted preferentially to the nucleus under salt stress
AT3G52190	AT3G52190.1	Encodes a plant specific protein structurally related to the SEC12 proteins of the early secretory pathway. Mutation of PHF1 impairs Pi transport. Expression was detected in all tissues
AT3G53380	AT3G53380.1	Concanavalin A-like lectin protein kinase family protein
AT3G54500	AT3G54500.3	Member of a small family (4 proteins) in Arabidopsis that have some overlap in function. LNK2 along with LNK1 functions in the integration of light signaling and circadian clock. It is regulated by the clock TOC1 complex. Functions as a transcriptional coactivator.
AT3G53170	AT3G53170.1	LOW protein: PPR containing protein
AT3G52000	AT3G52000.1	serine carboxypeptidase-like 36
AT3G52590	AT3G52590.1	Ubiquitin extension protein The mRNA is cell-to-cell mobile.
AT3G52105	AT3G52105.2	DIS3-exonuclease-like protein
AT3G55515	AT3G55515.1	ROTUNDIFOLIA like 7
AT3G51642	AT3G51642.1	This gene encodes a small protein and has either evidence of transcription or purifying selection.
AT3G53075	AT3G53075.2	D-galactoside/L-rhamnose binding SUEL lectin protein
AT3G54363	AT3G54363.1	This gene encodes a small protein and has either evidence of transcription or purifying selection.
AT3G57587	AT3G57587.1	Ta11-like non-LTR retrotransposon
AT3G55646	AT3G55646.1	TPRXL
AT3G51644	AT3G51644.1	hypothetical protein
AT3G53065	AT3G53065.1	D-galactoside/L-rhamnose binding SUEL lectin protein
AT3G56100	AT3G56100.1	Protein kinase expressed in meristematic cells. Phosphorylates AGL24.
AT3G52550	AT3G52550.1	transcription repressor OFP15-like protein
AT3G57140	AT3G57140.1	sugar-dependent 1-like protein
AT3G57220	AT3G57220.1	Glycosyl transferase family 4 protein
AT3G57310	AT3G57310.1	Bifunctional inhibitor/lipid-transfer protein/seed storage 2S albumin superfamily protein
AT3G54850	AT3G54850.1	Encodes a protein with a typical U-box domain followed by an Armadillo repeat region
AT3G52120	AT3G52120.3	Interacts with CRY2 to regulate thermosensory flowering via FLM alternative splicing.
AT3G53700	AT3G53700.1	Nuclear encoded chloroplast PRR protein involved in plastid mRNA processing.
AT3G54400	AT3G54400.1	Eukaryotic aspartyl protease family protein
AT3G56480	AT3G56480.1	myosin heavy chain-like protein
AT3G57700	AT3G57700.1	Protein kinase superfamily protein
AT3G57630	AT3G57630.1	Encodes a glycoprotein glycosyl transferase ExAD. Knockout mutants show truncated root hair phenotype.
AT3G56250	AT3G56250.3	hypothetical protein
AT3G55600	AT3G55600.1	SNARE protein located in ER/Golgi.
AT3G55740	AT3G55740.1	Encodes a proline transporter with affinity for gly betaine
AT3G52500	AT3G52500.1	Eukaryotic aspartyl protease family protein
AT3G52430	AT3G52430.1	Encodes a lipase-like gene that is important for salicylic acid signaling and function in resistance (R) gene-mediated and basal plant disease resistance. PAD4 can interact directly with EDS1
AT3G54240	AT3G54240.1	alpha/beta-Hydrolases superfamily protein
AT3G55950	AT3G55950.1	CRINKLY4 related 3
AT3G57330	AT3G57330.1	Lesion mimic phenotype when mutation in the gene is combined with a mutation in ACA4. Lesion mimic phenotype of double knockout can be suppressed by nutritional supplements that increase anion levels (e.g. 15 mM nitrate
AT3G57340	AT3G57340.1	DnaJ heat shock amino-terminal domain protein (DUF1977)
AT3G57300	AT3G57300.2	Encodes the Arabidopsis INO80 ortholog of the SWI/SNF ATPase family that has been shown to interact with H2A.Z and facilitates the enrichment of H2A.Z at the ends of the flowering repressor genes FLC and MAF4/5. Functions as a positive regulator of DNA homologous recombination (HR) and plays a crucial role in genome stability maintenance. In INO80 mutants
AT3G54910	AT3G54910.1	RNI-like superfamily protein
AT3G54880	AT3G54880.1	zinc finger protein
AT3G54890	AT3G54890.1	Encodes a component of the light harvesting complex associated with photosystem I.
AT3G52060	AT3G52060.1	Encodes a plasmodesmal glycosyltransferase-like protein. Mutation results in defects in seed germination and delayed plant growth.
AT3G52150	AT3G52150.1	RNA-binding (RRM/RBD/RNP motifs) family protein
AT3G53460	AT3G53460.4	Encodes a nuclear gene with a consensus RNA-binding domain that is localized to the chloroplast.
AT3G53740	AT3G53740.2	Ribosomal protein L36e family protein
AT3G53750	AT3G53750.1	Member of the Actin gene family. Expressed in mature pollen.
AT3G53840	AT3G53840.1	Protein kinase superfamily protein
AT3G54010	AT3G54010.1	Immunophilin-like protein similar to the p59 FK506-binding protein (FKBP52). Shows rotamase activity and contains an FKBP-like domain and three tetratricopeptide repeat units. Members of this class of mutation show ectopic cell proliferation in cotyledons. Gene may be alternatively spliced. Belongs to one of the 36 carboxylate clamp (CC)-tetratricopeptide repeat (TPR) proteins (Prasad 2010
AT3G54020	AT3G54020.1	Inositol phosphorylceramide synthase
AT3G53890	AT3G53890.1	Cytosolic ribosomal protein. Mutants enhance the varigation effect of var2 mutations suggesting a link between cytosolic translation and chloroplast development.
AT3G52920	AT3G52920.1	transcriptional activator (DUF662)
AT3G54430	AT3G54430.1	A member of SHI gene family. Arabidopsis thaliana has ten members that encode proteins with a RING finger-like zinc finger motif. Despite being highly divergent in sequence
AT3G54580	AT3G54580.1	Proline-rich extensin-like family protein
AT3G51680	AT3G51680.1	NAD(P)-binding Rossmann-fold superfamily protein
AT3G55480	AT3G55480.2	Encodes PAT2
AT3G52260	AT3G52260.3	Enzyme for the pseudouridine (&#936
AT3G52270	AT3G52270.1	Transcription initiation factor IIF
AT3G55280	AT3G55280.1	60S ribosomal protein L23A (RPL23aB). Paralog of RPL23aA and functionally redundant to it.
AT3G53110	AT3G53110.1	Encodes a putative DEAD-Box RNA Helicase and has RNA-dependent ATPase activity. Mutant is Sensitive to chilling stress and heat stress. Germination of the mutant is inhibited by ABA. LOS4 may be involved in temperature sensing. Is enriched in the nuclear envelope and also located in the cytoplasm. LOS4 is involved in export of poly A RNA. The mRNA is cell-to-cell mobile.
AT3G53140	AT3G53140.1	Nicotinate N-methyltransferase involved in N-methylnicotinate formation.
AT3G54740	AT3G54740.2	zein-binding protein (Protein of unknown function
AT3G54800	AT3G54800.1	Pleckstrin homology (PH) and lipid-binding START domains-containing protein
AT3G56500	AT3G56500.1	serine-rich protein-like protein
AT3G56670	AT3G56670.1	F-box/associated interaction domain protein
AT3G51830	AT3G51830.1	putative transmembrane protein G5p (AtG5) mRNA
AT3G57600	AT3G57600.1	encodes a member of the DREB subfamily A-2 of ERF/AP2 transcription factor family. The protein contains one AP2 domain. There are eight members in this subfamily including DREB2A AND DREB2B that are involved in response to drought.
AT3G57670	AT3G57670.1	Encodes a a C2H2/C2HC zinc finger transcription factor specifically expressed in the transmitting tract and involved in transmitting tract development and pollen tube growth.Acts redundantly with WIP4 and WIP5 to determine distal cell fate in the root. MP binds to regulatory elements within the NTT locus and likely regulates its expression.
AT3G55800	AT3G55800.1	Encodes the chloroplast enzyme sedoheptulose-1
AT3G57060	AT3G57060.2	Similar to mamalian condensin. Mutants have reduced fertility.
AT3G51570	AT3G51570.1	Disease resistance protein (TIR-NBS-LRR class) family
AT3G57390	AT3G57390.1	encodes a MADS-box containing protein likely to be a transcription factor that is expressed in endosperm and developing gametophytes. The protein sequence is most similar to that of AGL15
AT3G54840	AT3G54840.1	Encodes a novel Rab-like GTP-ase that is localized to the peripheral membrane of the endosome. . In its active state interferes with the assembly of GDP-bound ARA7
AT3G54970	AT3G54970.1	D-aminoacid aminotransferase-like PLP-dependent enzymes superfamily protein
AT3G54980	AT3G54980.1	Pentatricopeptide repeat (PPR) superfamily protein
AT3G52640	AT3G52640.2	Encodes a gamma-secretase subunit. Associates with other subunits in intracellular membrane compartments.
AT3G52730	AT3G52730.2	ubiquinol-cytochrome C reductase UQCRX/QCR9-like family protein
AT3G53540	AT3G53540.2	afadin
AT3G52880	AT3G52880.2	Encodes a peroxisomal monodehydroascorbate reductase
AT3G53050	AT3G53050.1	D-galactoside/L-rhamnose binding SUEL lectin protein
AT3G52900	AT3G52900.1	RAB6-interacting golgin (DUF662)
AT3G51710	AT3G51710.1	D-mannose binding lectin protein with Apple-like carbohydrate-binding domain-containing protein
AT3G55450	AT3G55450.2	PBS1-like 1
AT3G55550	AT3G55550.1	Concanavalin A-like lectin protein kinase family protein
AT3G55490	AT3G55490.1	GINS complex protein
AT3G55590	AT3G55590.1	Glucose-1-phosphate adenylyltransferase family protein
AT3G52250	AT3G52250.1	Encodes a protein with a putative role in mRNA splicing. The mRNA is cell-to-cell mobile.
AT3G55140	AT3G55140.1	Pectate lyase
AT3G55180	AT3G55180.1	alpha/beta-Hydrolases superfamily protein
AT3G53240	AT3G53240.2	receptor like protein 45
AT3G53250	AT3G53250.2	SAUR-like auxin-responsive protein family
AT3G53210	AT3G53210.1	nodulin MtN21-like transporter family protein
AT3G54650	AT3G54650.1	F- box protein involved in regulation of cell cycle genes.
AT3G56570	AT3G56570.2	SET domain-containing protein
AT3G56410	AT3G56410.2	hypothetical protein (DUF3133)
AT3G56630	AT3G56630.1	member of CYP94D
AT3G57550	AT3G57550.2	guanylate kinase
AT3G56720	AT3G56720.3	pre-mRNA-splicing factor
AT3G57590	AT3G57590.1	F-box and associated interaction domains-containing protein
AT3G56260	AT3G56260.2	hypothetical protein
AT3G55720	AT3G55720.1	replication factor C subunit
AT3G52520	AT3G52520.1	hypothetical protein
AT3G52800	AT3G52800.1	A20/AN1-like zinc finger family protein
AT3G53420	AT3G53420.1	a member of the plasma membrane intrinsic protein subfamily PIP2. localizes to the plasma membrane and exhibits water transport activity in Xenopus oocyte. expressed specifically in the vascular bundles and protein level increases slightly during leaf dev. When expressed in yeast cells can conduct hydrogen peroxide into those cells.
AT3G54340	AT3G54340.1	Floral homeotic gene encoding a MADS domain protein homologous to SRF transcription factors. Specifies petal and stamen identities. Associates with PISTILLATA.
AT3G51660	AT3G51660.1	Chemokine-like MDL protein
AT3G52510	AT3G52510.1	F-box associated ubiquitination effector family protein
AT3G52050	AT3G52050.3	5-3 exonuclease family protein
AT3G52941	AT3G52941.1	Putative membrane lipoprotein
AT3G55566	AT3G55566.1	This gene encodes a small protein and has either evidence of transcription or purifying selection.
AT3G57465	AT3G57465.1	zinc-metallopeptidase
AT3G55935	AT3G55935.1	pre-mRNA-splicing factor
AT3G57650	AT3G57650.1	Encodes an endoplasmic reticulum localized protein with lysophosphatidyl acyltransferase activity.
AT3G55650	AT3G55650.1	Pyruvate kinase family protein
AT3G55680	AT3G55680.1	Plant invertase/pectin methylesterase inhibitor superfamily protein
AT3G52440	AT3G52440.2	Dof-type zinc finger DNA-binding family protein
AT3G56950	AT3G56950.2	One of the Major Intrinsic Proteins(MIPs) which facilitate the passive transport of small molecules across membranes.Belongs to a family of plant aquaporins.Similar to yeast and radish aquaporins. Located on ER. Probably involved in the alleviation of ER stress
AT3G57130	AT3G57130.1	Encodes BOP1. Contains Pfam domain
AT3G55960	AT3G55960.1	Haloacid dehalogenase-like hydrolase (HAD) superfamily protein
AT3G57240	AT3G57240.1	encodes a member of glycosyl hydrolase family 17
AT3G52010	AT3G52010.1	serine carboxypeptidase-like 37
AT3G53390	AT3G53390.1	Transducin/WD40 repeat-like superfamily protein
AT3G53680	AT3G53680.2	Acyl-CoA N-acyltransferase with RING/FYVE/PHD-type zinc finger domain-containing protein
AT3G53070	AT3G53070.1	Putative membrane lipoprotein
AT3G54480	AT3G54480.1	Encodes an SKP1 interacting partner (SKIP5).
AT3G51730	AT3G51730.1	saposin B domain-containing protein
AT3G55400	AT3G55400.1	methionyl-tRNA synthetase / methionine-tRNA ligase / MetRS (cpMetRS)
AT3G55310	AT3G55310.1	NAD(P)-binding Rossmann-fold superfamily protein
AT3G53260	AT3G53260.1	Encodes phenylalanine lyase. Arabidopsis has four PALs: AT2G37040 (PAL1)
AT3G56370	AT3G56370.1	LRR-RLK with distinct polar localization within the plasma membrane in different cell types of the root. Mutants show defects in cell divisions within the root ground tissue.
AT3G54620	AT3G54620.1	bZIP transcription factor-like protein mRNA
AT3G54610	AT3G54610.1	Encodes a histone acetyltransferase that plays a role in the determination of the embryonic root-shoot axis. It is also required to regulate the floral meristem activity by modulating the extent of expression of WUS and AG. In addition
AT3G56120	AT3G56120.1	tRNA methyltransferase acting on guanine-37 and inosine-37.
AT3G56300	AT3G56300.1	Cysteinyl-tRNA synthetase
AT3G55790	AT3G55790.1	transmembrane protein
AT3G52380	AT3G52380.1	Encodes a chloroplast RNA-binding protein that stabilizes chloroplast RNAs as evidenced by analyses of transcript accumulation in null mutants. Essential for seedling development (albino
AT3G52530	AT3G52530.1	Protein kinase superfamily protein
AT3G54280	AT3G54280.2	ROOT GROWTH DEFECTIVE 3
AT3G54210	AT3G54210.1	Ribosomal protein L17 family protein
AT3G56930	AT3G56930.1	Protein S-acyl transferase 4 (PAT4). Mutants display defects in root hair elongation. Along with SCN1
AT3G55940	AT3G55940.1	Phospholipase C family member. Double mutants with PLC5 show defects in seed coat mucilage
AT3G55910	AT3G55910.1	ADP-ribosylation factor GTPase-activating protein
AT3G55000	AT3G55000.1	Encodes a protein of unknown function that is involved in cortical microtubule organization. Mutants exhibit abnormal cell growth and patterns of division. TON1A can functionally complement TON1B and their roles appear to be redundant in plants. Encodes a novel protein that is similar to human FOP and OFD1 centrosomal proteins. Localizes to the preprophase band
AT3G52710	AT3G52710.1	hypothetical protein
AT3G53310	AT3G53310.1	B3 domain transcription factor that binds to and regulates the expression of SOC1 and FT.
AT3G53550	AT3G53550.1	FBD-like domain family protein
AT3G53600	AT3G53600.1	Nuclear C2H2 zinc finger protein.Expression is induced by cold
AT3G53630	AT3G53630.2	hypothetical protein
AT3G53720	AT3G53720.1	member of Putative Na+/H+ antiporter family. Involved in the osmoregulation through K(+) fluxes and possibly pH modulation of an active endomembrane system in guard cells.
AT3G53810	AT3G53810.1	Concanavalin A-like lectin protein kinase family protein
AT3G53950	AT3G53950.1	Galactose oxydase
AT3G54420	AT3G54420.1	encodes an EP3 chitinase that is expressed during somatic embryogenesis in 'nursing' cells surrounding the embryos but not in embryos themselves. The gene is also expressed in mature pollen and growing pollen tubes until they enter the receptive synergid
AT3G54490	AT3G54490.1	NRPE5-like protein of unknown function
AT3G54520	AT3G54520.1	hypothetical protein
AT3G55080	AT3G55080.1	SET domain-containing protein
AT3G55360	AT3G55360.1	Enoyl-CoA reductase is involved in all very long chain fatty acids (VLCFA) elongation reactions that are required for cuticular wax
AT3G55250	AT3G55250.1	Encodes a nucleus-encoded protein
AT3G53200	AT3G53200.1	Member of the R2R3 factor gene family.
AT3G53130	AT3G53130.1	Lutein-deficient 1 (LUT1) required for lutein biosynthesis
AT3G54660	AT3G54660.1	Encodes glutathione reductase that is most likely localized in the chloroplast. Flavoenzyme-encoding gene.
AT3G54780	AT3G54780.4	Zinc finger (C3HC4-type RING finger) family protein
AT3G54720	AT3G54720.1	Encodes glutamate carboxypeptidase. Various alleles show-increased cotyledon number and rate of leaf initiation
AT3G56560	AT3G56560.1	NAC domain containing protein 65
AT3G56490	AT3G56490.1	Encodes a protein that has adenylylsulfate sulfohydrolase activity (E.C. 3.6.2.1) in vitro.
AT3G57500	AT3G57500.1	fission regulator-like protein
AT3G56770	AT3G56770.1	basic helix-loop-helix (bHLH) DNA-binding superfamily protein
AT3G56780	AT3G56780.2	FBD
AT3G56830	AT3G56830.1	Similar in sequence to NPQ6 and NPQ7
AT3G51770	AT3G51770.2	Encodes a negative regulator of 1-aminocyclopropane-1-carboxylic acid synthase5(ACS5)
AT3G57690	AT3G57690.1	Encodes a putative arabinogalactan-protein (AGP23).
AT3G56150	AT3G56150.1	member of eIF3c - eukaryotic initiation factor 3c
AT3G55780	AT3G55780.1	Glycosyl hydrolase superfamily protein
AT3G52470	AT3G52470.1	Late embryogenesis abundant (LEA) hydroxyproline-rich glycoprotein family
AT3G52480	AT3G52480.1	transmembrane protein
AT3G57040	AT3G57040.1	response regulator ARR9
AT3G56980	AT3G56980.1	Encodes a member of the basic helix-loop-helix transcription factor protein. bHLH IVc transcription factor repressed by bHLH11.
AT3G51620	AT3G51620.2	PAP/OAS1 substrate-binding domain superfamily
AT3G55840	AT3G55840.1	Hs1pro-1 protein
AT3G55850	AT3G55850.5	Encodes a product that might regulate nucleo-cytoplasmic trafficking of an intermediate(s) involved in phyA signal transduction. Differs from isoform 2 only in the first few N-terminal amino acids.
AT3G55880	AT3G55880.2	PIN1-interacting membrane protein
AT3G57180	AT3G57180.1	Encodes a chloroplast localized protein YL1/BPG2. Involved in seedling shoot response to salt stress through ABI4.
AT3G57210	AT3G57210.1	hypothetical protein
AT3G54860	AT3G54860.2	Homologous to yeast VPS33. Forms a complex with VCL1 and AtVPS11. Involved in vacuolar biogenesis.
AT3G52210	AT3G52210.3	S-adenosyl-L-methionine-dependent methyltransferases superfamily protein
AT3G52080	AT3G52080.1	encodes a cation:proton exchanger expressed in pollen
AT3G53010	AT3G53010.1	carbohydrate esterase
AT3G55040	AT3G55040.1	Encodes a member of the lambda family of glutathione transferases. It has thiol transferase activity and self S-glutathionylation activity in vitro.
AT3G55050	AT3G55050.1	Protein phosphatase 2C family protein
AT3G51640	AT3G51640.1	stress response NST1-like protein
AT3G55410	AT3G55410.1	Encodes the E1 subunit of the 2-oxoglutarate dehydrogenase.
AT3G52280	AT3G52280.2	Bromodomain containing nuclear-localized protein involved in leaf development. GTE6 binds to the promoter and intron of AS1 and regulates its expression via histone acetylation.
AT3G52320	AT3G52320.1	F-box and associated interaction domains-containing protein
AT3G55320	AT3G55320.1	P-glycoprotein 20
AT3G55260	AT3G55260.1	Encodes a protein with &#946
AT3G56440	AT3G56440.1	yeast autophagy 18 D-like protein
AT3G56610	AT3G56610.1	prolamin-like protein
AT3G56880	AT3G56880.1	VQ motif-containing protein
AT3G56750	AT3G56750.1	plant/protein
AT3G54470	AT3G54470.1	encodes the bi-functional orotate phosphoribosyltransferase/orotidine-5'-phosphate decarboxylase catalyzing the fifth and sixth step in the de novo pyrimidine ribonucleotide biosynthesis
AT3G57610	AT3G57610.1	encoding adenylosuccinate synthetase (AdSS)
AT3G56050	AT3G56050.1	Protein kinase family protein
AT3G55700	AT3G55700.1	UDP-Glycosyltransferase superfamily protein
AT3G54150	AT3G54150.1	Encodes a DNA methyltransferase required for pollen exine formation and male fertility via the regulation of callose wall and primexine formation.
AT3G55920	AT3G55920.1	Cyclophilin-like peptidyl-prolyl cis-trans isomerase family protein
AT3G54380	AT3G54380.1	SAC3/GANP/Nin1/mts3/eIF-3 p25 family
AT3G51720	AT3G51720.1	WEB family protein (DUF827)
AT3G52420	AT3G52420.1	encodes a 7 kDa chloroplast outer envelope membrane protein.
AT3G52290	AT3G52290.1	Member of IQ67 (CaM binding) domain containing family.
AT3G53232	AT3G53232.1	ROTUNDIFOLIA like 1
AT3G53342	AT3G53342.1	hypothetical protein
AT3G52075	AT3G52075.1	hypothetical protein
AT3G53305	AT3G53305.1	putative cytochrome P450
AT3G52525	AT3G52525.1	ovate family protein 6
AT3G55605	AT3G55605.1	Mitochondrial glycoprotein family protein
AT3G55677	AT3G55677.1	Plant self-incompatibility protein S1 family
AT3G51895	AT3G51895.2	Encodes a chloroplast-localized sulfate transporter.
AT3G57710	AT3G57710.1	Protein kinase superfamily protein
AT3G57090	AT3G57090.1	Encodes a protein with similarity to yeast FIS proteins. These membrane anchored proteins bind DRP proteins and function during organelle division. FIS1B is expressed ubiquitously and appears to be involved in peroxisome division.
AT3G54870	AT3G54870.2	Armadillo-repeat containing kinesin-related protein. Plays a role during transition to root-hair tip growth.Mutants have short
AT3G53350	AT3G53350.9	Encodes RIP3 (ROP interactive partner 3)
AT3G53960	AT3G53960.1	Major facilitator superfamily protein
AT3G54350	AT3G54350.1	Forkhead-associated (FHA) domain-containing protein
AT3G53300	AT3G53300.1	putative cytochrome P450
AT3G57420	AT3G57420.1	Regulates the assembly and trafficking of cellulose synthase complexes.
AT3G54450	AT3G54450.1	Major facilitator superfamily protein
AT3G51790	AT3G51790.1	Encodes a heme-binding protein located in the mitochondrial inner membrane that is involved in cytochrome c maturation.
AT3G51820	AT3G51820.1	Encodes a protein with chlorophyll synthase activity. This enzyme has been shown to perform the esterification of chlorophyllide (a and b)
AT3G56130	AT3G56130.1	biotin/lipoyl attachment domain-containing protein
AT3G56310	AT3G56310.1	Member of Glycoside Hydrolase Family 27 (GH27)that functions as an &#945
AT3G56320	AT3G56320.1	PAP/OAS1 substrate-binding domain superfamily
AT3G56080	AT3G56080.1	S-adenosyl-L-methionine-dependent methyltransferases superfamily protein
AT3G55690	AT3G55690.1	hypothetical protein
AT3G55640	AT3G55640.1	Mitochondrial substrate carrier family protein
AT3G52390	AT3G52390.2	TatD related DNase
AT3G52600	AT3G52600.1	Cell wall invertase expressed in flowers and ovary placental tissues. Reduced expression is correlated with decreased ovule production suggesting a link between sugar sensing and ovule initiation.
AT3G52560	AT3G52560.4	MMZ4/UEV1D encodes a protein that may play a role in DNA damage responses and error-free post-replicative DNA repair by participating in lysine-63-based polyubiquitination reactions. UEV1D-4
AT3G54050	AT3G54050.1	Encodes a chloroplastic fructose 1
AT3G54170	AT3G54170.1	Encodes protein that binds FKBP12. This interaction is disrupted by FK506 but not by cyclosporin A.FIP37 is a core component of the M6A methyltransferase complex. Homozygous loss of function mutations are embryo lethal. In the shoot meristem FIP37 methylation targets include WUS and STM.
AT3G54230	AT3G54230.2	Encodes a splicing factor SUA (suppressor of abi3-5)
AT3G51560	AT3G51560.1	Disease resistance protein (TIR-NBS-LRR class) family
AT3G57400	AT3G57400.1	transmembrane protein
AT3G57190	AT3G57190.1	Encodes a chloroplast stroma-localized ribosomal peptide chain release factor that is involved in the light- and stress-dependent regulation of stability of 3' processed petB transcripts to adjust cytochrome b(6) levels. It appears to bind to the 3'-UTR of petB RNA
AT3G57280	AT3G57280.1	Encodes a chloroplast inner envelope localized member of the Tmemb_14 gene family. FAX1 is involved in fatty acid and lipid homeostasis and likely functions as a fatty acid transporter that exports fatty acids from the plastid. The mRNA is cell-to-cell mobile.
AT3G57230	AT3G57230.1	MADS-box transcription factor. Expressed in leaf
AT3G52660	AT3G52660.1	RNA-binding (RRM/RBD/RNP motifs) family protein
AT3G52780	AT3G52780.1	Purple acid phosphatases superfamily protein
AT3G52020	AT3G52020.1	serine carboxypeptidase-like 39
AT3G52070	AT3G52070.1	RNA/RNP complex-1-interacting phosphatase
AT3G52090	AT3G52090.2	Non-catalytic subunit common to nuclear DNA-dependent RNA polymerases II
AT3G53640	AT3G53640.1	PRP4K-family member protein.
AT3G53860	AT3G53860.1	INO80 complex subunit D-like protein
AT3G53870	AT3G53870.1	Ribosomal protein S3 family protein
AT3G52940	AT3G52940.1	Encodes a sterol C-14 reductase required for cell division and expansion and is involved in proper organization of the embryo.
AT3G52960	AT3G52960.1	Plastid localized peroxiredoxin.
AT3G53060	AT3G53060.1	SKP1-like 6
AT3G54550	AT3G54550.1	DUF506 gene family member
AT3G55110	AT3G55110.1	ABC-2 type transporter family protein
AT3G51650	AT3G51650.1	stress response NST1-like protein
AT3G55540	AT3G55540.1	nuclear transport factor 2 (NTF2) family protein
AT3G55530	AT3G55530.1	Encodes an intracellular membrane localized protein with E3 ligase activity
AT3G56470	AT3G56470.1	F-box family protein
AT3G56580	AT3G56580.1	Encodes a functional E3 ubiquitin ligase involved in the dehydration stress response and regulation of proline biosynthesis.
AT3G57510	AT3G57510.1	Encodes ADPG1
AT3G57560	AT3G57560.1	encodes a N-acetylglutamate kinase
AT3G56700	AT3G56700.2	Encodes a fatty-acyl-CoA reductase that is expressed in response to wounding.
AT3G56890	AT3G56890.1	F-box associated ubiquitination effector family protein
AT3G54460	AT3G54460.1	SNF2 domain-containing protein / helicase domain-containing protein / F-box family protein
AT3G56240	AT3G56240.1	CCH protein belongs to a family of eukaryotic proteins that participate in intracellular copper homeostasis by delivering this metal to the secretory pathway
AT3G56340	AT3G56340.1	Small ribosomal subunit protein.
AT3G55630	AT3G55630.3	Encodes one of the three folylpolyglutamate synthetase isoforms (FPGSs): FPGS1 (At5g05980
AT3G55670	AT3G55670.1	F-box/FBD/LRR protein
AT3G52450	AT3G52450.1	Encodes a cytoplasmically localized U-box domain E3 ubiquitin ligase protein that is involved in the response to water stress and acts as a negative regulator of PAMP-triggered immunity.
AT3G54130	AT3G54130.1	Josephin family protein
AT3G57070	AT3G57070.1	Glutaredoxin family protein
AT3G57270	AT3G57270.1	encodes a member of glycosyl hydrolase family 17
AT3G52620	AT3G52620.1	transmembrane protein
AT3G52790	AT3G52790.1	peptidoglycan-binding LysM domain-containing protein
AT3G51950	AT3G51950.1	Contains single CCCH domain.
AT3G53400	AT3G53400.1	Conserved peptide uORF
AT3G53770	AT3G53770.1	late embryogenesis abundant 3 (LEA3) family protein
AT3G54030	AT3G54030.1	kinase with tetratricopeptide repeat domain-containing protein
AT3G53980	AT3G53980.1	Bifunctional inhibitor/lipid-transfer protein/seed storage 2S albumin superfamily protein
AT3G53020	AT3G53020.1	RPL24B encodes ribosomal protein L24
AT3G54590	AT3G54590.3	Encodes a hydroxyproline-rich glycoprotein.The mRNA is cell-to-cell mobile.
AT3G55100	AT3G55100.1	ABC-2 type transporter family protein
AT3G55420	AT3G55420.1	hypothetical protein
AT3G52360	AT3G52360.1	transmembrane protein
AT3G55240	AT3G55240.1	Overexpression leads to PEL (Pseudo-Etiolation in Light) phenotype.
AT3G55170	AT3G55170.1	Ribosomal L29 family protein
AT3G56530	AT3G56530.1	NAC domain containing protein 64
AT3G57540	AT3G57540.1	Remorin family protein
AT3G56810	AT3G56810.1	hypothetical protein
AT3G52570	AT3G52570.1	alpha/beta-Hydrolases superfamily protein
AT3G57000	AT3G57000.1	nucleolar essential protein-like protein
AT3G52740	AT3G52740.1	Plant specific protein.BIC1 and BIC2 inhibit cryptochrome function by blocking blue light-dependent cryptochrome dimerization.Light activated transcription of BICs is mediated by cryptochromes.
AT3G51910	AT3G51910.1	member of Heat Stress Transcription Factor (Hsf) family The mRNA is cell-to-cell mobile.
AT3G51980	AT3G51980.1	ARM repeat superfamily protein
AT3G52160	AT3G52160.1	Encodes KCS15
AT3G53500	AT3G53500.2	Barta et al (2010) have proposed a nomenclature for Serine/Arginine-Rich Protein Splicing Factors (SR proteins): Plant Cell. 2010
AT3G53760	AT3G53760.1	Encodes GCP4 (gamma-Tubulin Complex Protein 4)
AT3G51740	AT3G51740.1	encodes a leucine-repeat receptor kinase expressed in inflorescence meristem. Locus association was made from performing sequence analysis with IMK3 (MRLK) whose locus association was provided by the authors. The mRNA is cell-to-cell mobile.
AT3G52300	AT3G52300.1	ATP synthase D chain
AT3G55200	AT3G55200.1	Encodes a spliceosomal protein that is required for proper reproduction. RNAi lines display low pollen viability
AT3G55150	AT3G55150.1	A member of EXO70 gene family
AT3G56430	AT3G56430.1	TIM domain protein. Associates with components of mitochondrial complex I and III. May be involved in biogenesis of respiratory chain components.
AT3G56710	AT3G56710.1	Sig1 binding protein
AT3G54140	AT3G54140.1	Encodes a di- and tri-peptide transporter that recognizes a variety of different amino acid combinations. GFP-tagged PTR1 localizes to the plasma membrane and has 8 to 11 predicted transmembrane domains. PTR1 is expressed in a number of different vascular tissues throughout the plant based on promoter:GUS expression analysis. ptr1 mutants have a lower dry weight than wild type plants when both ar…
AT3G52980	AT3G52980.1	Zinc finger (CCCH-type) family protein / RNA recognition motif (RRM)-containing protein
AT3G54085	AT3G54085.1	Yos1-like protein
AT3G53294	AT3G53294.1	This gene encodes a small protein and has either evidence of transcription or purifying selection.
AT3G55254	AT3G55254.1	Plant self-incompatibility protein S1 family
AT3G57072	AT3G57072.1	This gene encodes a small protein and has either evidence of transcription or purifying selection.
AT3G52526	AT3G52526.2	phosphoglucan phosphatase
AT3G53235	AT3G53235.1	hypothetical protein
AT3G52905	AT3G52905.1	Polynucleotidyl transferase
AT3G52561	AT3G52561.1	hypothetical protein
AT3G57470	AT3G57470.2	Insulinase (Peptidase family M16) family protein
AT3G52490	AT3G52490.1	Encodes a member of an eight-gene family (SMAX1 and SMAX1-like) that has weak similarity to AtHSP101
AT3G57100	AT3G57100.1	transmembrane protein
AT3G57200	AT3G57200.1	glycosyltransferase-like protein
AT3G52220	AT3G52220.1	leukocyte immunoglobulin-like receptor family A protein
AT3G53330	AT3G53330.1	plastocyanin-like domain-containing protein
AT3G53590	AT3G53590.1	LRR receptor-like Serine/Threonine-kinase
AT3G53790	AT3G53790.1	Arabidopsis thaliana telomere-binding protein
AT3G55010	AT3G55010.1	encoding phosphoribosylformylglycinamidine cyclo-ligase (syn. AIR synthetase)that phosphorylates 5-phosphoribosyl-N-formylglycinamidine (FGAM) to form 5-aminoimidazole ribonucleotide (AIR)
AT3G55570	AT3G55570.1	cytoplasmic tRNA 2-thiolation protein
AT3G55500	AT3G55500.1	expansin-like protein. Naming convention from the Expansin Working Group (Kende et al
AT3G55190	AT3G55190.1	alpha/beta-Hydrolases superfamily protein
AT3G56380	AT3G56380.2	response regulator 17
AT3G56870	AT3G56870.1	hypothetical protein
AT3G56920	AT3G56920.1	DHHC-type zinc finger family protein
AT3G56840	AT3G56840.1	Encodes a mitochondrial L-2-hydroxyglutarate (L-2HG) dehydrogenase that contains FAD and converts L-2HG back to 2-ketoglutarate.
AT3G57680	AT3G57680.1	C-terminal peptidase
AT3G57580	AT3G57580.1	F-box and associated interaction domains-containing protein
AT3G52540	AT3G52540.1	ovate family protein 18
AT3G54160	AT3G54160.1	RNI-like superfamily protein
AT3G54190	AT3G54190.1	WD40 repeat-like protein which interacts in the nucleus with the N-terminus of FBS proteins. Destabilized by FBS1.
AT3G54220	AT3G54220.1	Encodes a member of a novel family having similarity to DNA binding proteins containing basic-leucine zipper regions
AT3G56940	AT3G56940.1	Encodes a putative ZIP protein with varying mRNA accumulation in leaves
AT3G56990	AT3G56990.1	embryo sac development arrest 7
AT3G55830	AT3G55830.1	A member of the Glycosyltransferase Family 64
AT3G56040	AT3G56040.1	UDP-glucose pyrophosphorylase 3
AT3G56000	AT3G56000.1	encodes a gene similar to cellulose synthase
AT3G56010	AT3G56010.1	transmembrane protein
AT3G57250	AT3G57250.1	Emsy N Terminus (ENT) domain-containing protein
AT3G57360	AT3G57360.1	tRNA-splicing endonuclease subunit
AT3G54820	AT3G54820.1	plasma membrane intrinsic protein 2
AT3G52680	AT3G52680.1	F-box/RNI-like/FBD-like domains-containing protein
AT3G51970	AT3G51970.1	acyl-CoA sterol acyl transferase 1
AT3G52170	AT3G52170.1	DNA binding protein
AT3G53530	AT3G53530.2	Chloroplast-targeted copper chaperone protein
AT3G53370	AT3G53370.1	S1FA-like DNA-binding protein
AT3G53560	AT3G53560.2	Tetratricopeptide repeat (TPR)-like superfamily protein
AT3G53580	AT3G53580.1	diaminopimelate epimerase family protein
AT3G53650	AT3G53650.1	Histone superfamily protein
AT3G51630	AT3G51630.1	Encodes a member of the WNK family (9 members in all) of protein kinases
AT3G55350	AT3G55350.1	PIF / Ping-Pong family of plant transposase
AT3G55470	AT3G55470.1	Calcium-dependent lipid-binding (CaLB domain) family protein
AT3G55220	AT3G55220.1	Encodes a spliceosomal protein that is required for proper reproduction. RNAi lines display low pollen viability
AT3G53270	AT3G53270.1	Small nuclear RNA activating complex (SNAPc)
AT3G56360	AT3G56360.1	hypothetical protein
AT3G56550	AT3G56550.1	Pentatricopeptide repeat (PPR) superfamily protein
AT3G56600	AT3G56600.1	phosphatidylinositol 4-kinase gamma-like protein
AT3G56690	AT3G56690.1	encodes a protein similar to ATPases and binds to calmodulin in vitro. This is a single-copy gene and is expressed in all tissues examined.
AT3G54540	AT3G54540.1	ABCF4 is one of five members of the ABCF gene family in Arabidopsis
AT3G56160	AT3G56160.1	Sodium Bile acid symporter family
AT3G54180	AT3G54180.1	Arabidopsis homolog of yeast cdc2
AT3G55890	AT3G55890.1	Yippee family putative zinc-binding protein
AT3G57410	AT3G57410.1	Encodes a protein with high homology to animal villin. VLN3 is a Ca2+-regulated villin involved in actin filament bundling.
AT3G57380	AT3G57380.1	Glycosyltransferase family 61 protein
AT3G52720	AT3G52720.1	Encodes an alpha carbonic anhydrase (CAH1) located in the chloroplast stroma. Most chloroplast proteins are encoded by the nuclear genome and imported with the help of sorting signals that are intrinsic parts of the polypeptides. CAH1 takes an alternative route through the secretory pathway
AT3G52100	AT3G52100.1	RING/FYVE/PHD zinc finger-containing protein. Part of emdomembrane trafficking system. Identified as a specific subunit of MINU1/2-associated SWI/SNF complex
AT3G52040	AT3G52040.1	2
AT3G53520	AT3G53520.4	Encodes a Golgi localized isoform of UDP-glucuronic acid decarboxylase. This enzyme produces UDP-xylose
AT3G53800	AT3G53800.1	Encodes one of the Arabidopsis orthologs of the human Hsp70-binding protein 1 (HspBP-1) and yeast Fes1p: Fes1A (AT3G09350)
AT3G53850	AT3G53850.1	Uncharacterized protein family (UPF0497)
AT3G53940	AT3G53940.1	Mitochondrial substrate carrier family protein
AT3G52840	AT3G52840.2	beta-galactosidase 2
AT3G54510	AT3G54510.2	Early-responsive to dehydration stress protein (ERD4)
AT3G55020	AT3G55020.1	Ypt/Rab-GAP domain of gyp1p superfamily protein
AT3G55120	AT3G55120.1	Catalyzes the conversion of chalcones into flavanones. Required for the accumulation of purple anthocyanins in leaves and stems. Co-expressed with CHS.
AT3G51670	AT3G51670.1	PATLs belong to a family of proteins having a Golgi dynamics (GOLD) domain in tandem with the Sec14p-like domain. PATLs are auxin regulated. Quadruple mutants (patl2456) show altered PIN1 lateralization in root endodermis cells.
AT3G55390	AT3G55390.1	Uncharacterized protein family (UPF0497)
AT3G55520	AT3G55520.1	FKBP-like peptidyl-prolyl cis-trans isomerase family protein
AT3G52340	AT3G52340.6	sucrose-phosphatase (SPP2)
AT3G55330	AT3G55330.1	Facilitates the assembly of the photosystem II supercomplexes and optimizes plant pitness under fluctuating light.
AT3G53080	AT3G53080.1	D-galactoside/L-rhamnose binding SUEL lectin protein
AT3G53220	AT3G53220.1	Thioredoxin superfamily protein
AT3G54690	AT3G54690.1	Sugar isomerase (SIS) family protein
AT3G54710	AT3G54710.1	Encodes a cyclin-dependent protein kinase. Involved in nuclear DNA replication and plastid division.
AT3G56400	AT3G56400.1	Member of WRKY Transcription Factor
AT3G56650	AT3G56650.1	thylakoid lumenal protein (Mog1/PsbP/DUF1795-like photosystem II reaction center PsbP family protein)
AT3G56820	AT3G56820.1	RmlC-type cupin
AT3G56860	AT3G56860.1	Encodes one of three UBA2 genes in Arabidopsis. It is a nuclear protein that binds to RNA with a specificity for oligouridylates in vitro. Along with UBP1 and UBA1a
AT3G56180	AT3G56180.2	LURP-one-like protein (DUF567)
AT3G54090	AT3G54090.1	Encodes a fructokinase-like protein (AT3G54090/FLN1
AT3G54200	AT3G54200.1	Late embryogenesis abundant (LEA) hydroxyproline-rich glycoprotein family
AT3G54290	AT3G54290.1	hemerythrin HHE cation-binding domain protein
AT3G51590	AT3G51590.1	Encodes a member of the lipid transfer protein family. Proteins of this family are generally small (~9 kD)
AT3G51600	AT3G51600.1	Predicted to encode a PR (pathogenesis-related) protein. Belongs to the lipid transfer protein (PR-14) family with the following members: At2g38540/LTP1
AT3G52810	AT3G52810.1	purple acid phosphatase 21
AT3G53480	AT3G53480.1	Negative regulator of auxin polar transport inhibitors. ABCG37 regulates auxin distribution and homeostasis in roots by excluding IBA from the root apex
AT3G54390	AT3G54390.2	sequence-specific DNA binding transcription factor
AT3G52310	AT3G52310.1	ABCG27 is induced by ABA. Loss of function increases ABA concentration in pistils and leaves.
AT3G55340	AT3G55340.1	Plant-specific protein. Interacts with phragmoplastin
AT3G53180	AT3G53180.1	Encodes a protein that is the product of a fusion gene with a C-terminal GSI like sequence and an N-terminal part sharing homology with nodulins. It self-assembles into oligomers and its expression is increased in response to flagellin treatment. The protein co-localizes with microtubules and binds gamma-tubulin. RNAi lines are affected in root morphogenesis.
AT3G56090	AT3G56090.1	Encodes FERRITIN 3
AT3G53710	AT3G53710.1	A member of ARF GAP domain (AGD)
AT3G55252	AT3G55252.1	Plant self-incompatibility protein S1 family
AT3G55672	AT3G55672.1	Plant self-incompatibility protein S1 family
AT3G56891	AT3G56891.1	Identified as a potential heavy metal-associated protein (HMP).
AT3G55513	AT3G55513.1	hypothetical protein
AT3G54065	AT3G54065.1	LOW protein: ankyrin repeat protein
AT3G52115	AT3G52115.1	Induced in response to ionizing radiation
AT3G56330	AT3G56330.1	Involved in posttranscriptional modification of plastid tRNA.
AT3G55820	AT3G55820.1	Fasciclin-like arabinogalactan family protein
AT3G55770	AT3G55770.7	Encodes a member of the Arabidopsis LIM proteins: a family of actin bundlers with distinct expression patterns. WLIM1
AT3G57030	AT3G57030.1	Calcium-dependent phosphotriesterase superfamily protein
AT3G56960	AT3G56960.1	Encodes a protein with phosphatidylinositol-4-phosphate 5-kinase activity that plays a role in pollen tip growth. The enzyme localizes to the apical plasma membrane and adjacent cytosolic region of pollen tubes. Overexpression of this gene leads to increased deposition of pectin in the cell wall at the tip of the pollen tube and causes altered pollen tube morphology.
AT3G57170	AT3G57170.1	N-acetylglucosaminyl transferase component family protein / Gpi1 family protein
AT3G55870	AT3G55870.3	ADC synthase superfamily protein
AT3G57350	AT3G57350.1	Nucleoporin interacting component (Nup93/Nic96-like) family protein
AT3G53410	AT3G53410.1	Paralog of LOG2 (At3g09770)
AT3G53690	AT3G53690.1	RING/U-box superfamily protein
AT3G53930	AT3G53930.2	ATG1a homologous protein which interacts with TOPP4.
AT3G53780	AT3G53780.2	RHOMBOID-like protein 4
AT3G52860	AT3G52860.1	Encodes a mediator subunit
AT3G55440	AT3G55440.1	Encodes triosephosphate isomerase.
AT3G54670	AT3G54670.1	Encodes a member of the Arabidopsis cohesin complex that is essential for viability and sister chromatid alignment.
AT3G56800	AT3G56800.1	encodes a calmodulin
AT3G56850	AT3G56850.1	Encodes an ABA-responsive element binding protein with a bZIP domain. Located in the nucleus and expressed in the embryo during seed maturation.
AT3G51800	AT3G51800.2	putative nuclear DNA-binding protein G2p (AtG2) mRNA
AT3G56270	AT3G56270.1	WEB family protein (DUF827)
AT3G56290	AT3G56290.1	potassium transporter
AT3G54070	AT3G54070.1	LOW protein: ankyrin repeat protein
AT3G54080	AT3G54080.1	Concanavalin A-like lectin family protein
AT3G54270	AT3G54270.1	sucrose-6F-phosphate phosphohydrolase family protein
AT3G54120	AT3G54120.1	Reticulon family protein
AT3G56970	AT3G56970.1	Encodes a member of the basic helix-loop-helix transcription factor family protein. bHLH IVc transcription factor repressed by bHLH11.
AT3G57160	AT3G57160.2	cysteine-rich TM module stress tolerance protein
AT3G51610	AT3G51610.1	Encodes a membrane protein NO PRIMEXINE AND PLASMA MEMBRANE UNDULATION (NPU). Involved in primexine deposition and plasma membrane undulation during early pollen wall development.
AT3G54940	AT3G54940.2	Papain family cysteine protease
AT3G52820	AT3G52820.1	purple acid phosphatase 22
AT3G52770	AT3G52770.1	ZPR3 is a small-leucine zipper containing protein that is involved in the establishment of leaf polarity.
AT3G51930	AT3G51930.1	Transducin/WD40 repeat-like superfamily protein
AT3G53320	AT3G53320.1	Encodes a microtubule-associated protein track growing microtubule plus ends.
AT3G53360	AT3G53360.1	Tetratricopeptide repeat (TPR)-like superfamily protein
AT3G53470	AT3G53470.2	2
AT3G53820	AT3G53820.1	C2H2 and C2HC zinc fingers superfamily protein
AT3G54040	AT3G54040.2	PAR1 protein
AT3G53040	AT3G53040.1	late embryogenesis abundant protein
AT3G52970	AT3G52970.2	member of CYP76G
AT3G54560	AT3G54560.1	Encodes HTA11
AT3G51700	AT3G51700.1	PIF1 helicase
AT3G55430	AT3G55430.1	O-Glycosyl hydrolases family 17 protein
AT3G52240	AT3G52240.1	transcriptional regulator ATRX
AT3G55270	AT3G55270.1	Encodes MAP kinase phosphatase 1 (MKP1). Loss of MKP1 results in hypersensitivity to acute UV-B stress
AT3G55210	AT3G55210.1	NAC domain containing protein 63
AT3G55130	AT3G55130.1	Encodes a vacuole localized protein of the ABC transporter White-Brown Complex (WBC) family. When overexpressed in planta
AT3G55160	AT3G55160.1	THADA is an orphan gene in Arabidopsis thaliana. It is the only DUF2428 domain containing protein in the genome.
AT3G53150	AT3G53150.1	UDP-glucosyl transferase 73D1
AT3G53290	AT3G53290.1	missing N-term 80 AA not found between end of 71B5 and start of this sequence probably a pseudogene
AT3G54760	AT3G54760.1	RRM1 interacts with SUVH9 and FVE and has an auxiliary role in RNA-directed DNA methylation.
AT3G54770	AT3G54770.1	Encodes a putative RNA binding protein that is localized in the nucleus and affects ABA-regulated seed germination of Arabidopsis.
AT3G56540	AT3G56540.1	alpha/beta-Hydrolases superfamily protein
AT3G57520	AT3G57520.1	SIP2 encodes a raffinose-specific alpha-galactosidase that catalyzes the breakdown of raffinose into alpha-galatose and sucrose. This enzyme may function in unloading raffinose from the phloem as part of sink metabolism. Although it was originally predicted to act as a raffinose synthase (RS)
AT3G57490	AT3G57490.1	Ribosomal protein S5 family protein
AT3G56910	AT3G56910.1	Encodes PSRP5 (PLASTID-SPECIFIC 50S RIBOSOMAL PROTEIN 5). Functions in plastid translation.
AT3G54440	AT3G54440.3	glycoside hydrolase family 2 protein
AT3G51840	AT3G51840.1	Encodes a short-chain acyl-CoA oxidase
AT3G56190	AT3G56190.1	Encodes one of two alpha-SNAPs (soluble NSF attachment protein) in Arabidopsis
AT3G55730	AT3G55730.1	putative transcription factor MYB109 (MYB109) mRNA
AT3G52580	AT3G52580.1	Ribosomal protein S11 family protein
AT3G57120	AT3G57120.1	Protein kinase superfamily protein
AT3G57050	AT3G57050.1	Encodes cystathionine beta-lyase
AT3G57150	AT3G57150.1	Encodes a putative pseudouridine synthase (NAP57).
AT3G51580	AT3G51580.2	transmembrane protein
AT3G55930	AT3G55930.1	pre-mRNA-splicing factor
AT3G56020	AT3G56020.1	Ribosomal protein L41 family
AT3G55860	AT3G55860.1	hypothetical protein
AT3G56030	AT3G56030.1	Tetratricopeptide repeat (TPR)-like superfamily protein
AT3G57320	AT3G57320.2	threonine-tRNA ligase 2
AT3G53440	AT3G53440.1	Homeodomain-like superfamily protein
AT3G53490	AT3G53490.1	valine-tRNA ligase
AT3G52890	AT3G52890.1	KCBP-interacting protein kinase interacts specifically with the tail region of KCBP
AT3G52990	AT3G52990.1	Pyruvate kinase family protein
AT3G54320	AT3G54320.1	WRINKLED1 encodes transcription factor of the AP2/ERWEBP class. Protein has two plant-specific (AP2/EREB) DNA-binding domains and is involved in the control of storage compound biosynthesis in Arabidopsis. Mutants have wrinkled seed phenotype
AT3G54360	AT3G54360.1	Encodes a catalase chaperon that is essential for catalase activity. Required for multiple stress responses.
AT3G54570	AT3G54570.1	Plant calmodulin-binding protein-like protein
AT3G55070	AT3G55070.1	LisH/CRA/RING-U-box domains-containing protein
AT3G55510	AT3G55510.1	Encodes a regulator of floral determinacy in that interacts with both nucleolar and nucleoplasmic proteins.
AT3G52370	AT3G52370.2	Fasciclin-like arabinogalactan protein. Possibly involved in embryogenesis and seed development.
AT3G55230	AT3G55230.1	Disease resistance-responsive (dirigent-like protein) family protein
AT3G53230	AT3G53230.1	CDC48 is induced upon oilseed rape mosaic tobamovirus infection and appears to be involved in controlling virus movement.
AT3G53090	AT3G53090.1	encodes a ubiquitin-protein ligase containing a HECT domain. There are six other HECT-domain UPLs in Arabidopsis.
AT3G56510	AT3G56510.1	Involved in regulation of seed longevity
AT3G56620	AT3G56620.1	nodulin MtN21-like transporter family protein
AT3G56680	AT3G56680.1	Single-stranded nucleic acid binding R3H protein
AT3G56760	AT3G56760.1	Protein kinase superfamily protein
AT3G57660	AT3G57660.1	Encodes a subunit of RNA polymerase I (aka RNA polymerase A). The mRNA is cell-to-cell mobile.
AT3G56200	AT3G56200.1	Encodes a putative amino acid transporter. The mRNA is cell-to-cell mobile.
AT3G55760	AT3G55760.1	Alters the glucan structures at the starch granule surface and thereby influences the action of both starch-synthesizing and -degrading enzymes.
AT3G51940	AT3G51940.2	oxidoreductase/transition metal ion-binding protein
AT3G52030	AT3G52030.1	F-box family protein with WD40/YVTN repeat doamin
AT3G52140	AT3G52140.4	Involved in regulating mitochondrial quality control. Regulates mitochondrial association time and thereby is involved in mitochondrial fusion. Mutants show unregulated autophagy and display transcriptomic markers of mitochondrial stress. Its activity can be modulated by Lys acetylation.
AT3G53730	AT3G53730.1	Histone superfamily protein
AT3G55460	AT3G55460.1	encodes an SC35-like splicing factor that is localized to nuclear specks. Barta et al (2010) have proposed a nomenclature for Serine/Arginine-Rich Protein Splicing Factors (SR proteins): Plant Cell. 2010
AT3G53000	AT3G53000.1	phloem protein 2-A15
AT3G55665	AT3G55665.1	Plant self-incompatibility protein S1 family
AT3G54925	AT3G54925.1	Plant self-incompatibility protein S1 family
AT3G57062	AT3G57062.1	transmembrane protein
AT3G08545	AT3G08545.1	None
AT3G08355	AT3G08355.1	None
AT3G08745	AT3G08745.1	None
AT3G08345	AT3G08345.1	None
AT3G08325	AT3G08325.1	None
AT3G54930	AT3G54930.1	Protein phosphatase 2A regulatory B subunit family protein
AT3G52130	AT3G52130.1	Bifunctional inhibitor/lipid-transfer protein/seed storage 2S albumin superfamily protein
AT3G51990	AT3G51990.1	Protein kinase superfamily protein
AT3G57430	AT3G57430.1	Encodes a chloroplast RNA editing factor.
AT3G08585	AT3G08585.1	None
AT3G08595	AT3G08595.1	None
AT3G08255	AT3G08255.1	None
AT3G08415	AT3G08415.1	None
AT3G08265	AT3G08265.1	None
AT3G08725	AT3G08725.1	None
AT3G08535	AT3G08535.1	None
AT3G08905	AT3G08905.1	None
AT3G08295	AT3G08295.1	None
AT3G08435	AT3G08435.1	None
AT3G08205	AT3G08205.1	None
AT3G08755	AT3G08755.1	None
AT3G08495	AT3G08495.1	None
AT3G08715	AT3G08715.1	None
AT3G08395	AT3G08395.1	None
AT3G51760	AT3G51760.1	hypothetical protein (DUF688)
AT3G55620	AT3G55620.1	Translation initiation factor IF6
AT3G55710	AT3G55710.1	UDP-Glycosyltransferase superfamily protein
AT3G54250	AT3G54250.1	Encodes mevalonate diphosphate decarboxylase
AT3G57020	AT3G57020.1	Calcium-dependent phosphotriesterase superfamily protein
AT3G55970	AT3G55970.1	One of 4 paralogs encoding a 2-oxoglutarate/Fe(II)-dependent oxygenases that hydroxylates JA to 12-OH-JA.
AT3G57290	AT3G57290.1	Encodes a protein that is found in not only the eif3 complex but also in association with subunits of the COP9 signalosome. eIF3e appears to be subjected to proteasome-dependent degradation that requires the PCI domain of eIF3e. The level of eIF3e present in cells appears to affect the rate of translation.
AT3G53670	AT3G53670.1	hypothetical protein
AT3G53880	AT3G53880.1	NAD(P)-linked oxidoreductase superfamily protein
AT3G52870	AT3G52870.1	IQ calmodulin-binding motif family protein
AT3G55030	AT3G55030.1	Encodes a phosphatidylglycerolphosphate synthase.
AT3G51750	AT3G51750.1	hypothetical protein
AT3G55290	AT3G55290.1	NAD(P)-binding Rossmann-fold superfamily protein
AT3G53100	AT3G53100.1	GDSL-motif esterase/acyltransferase/lipase. Enzyme group with broad substrate specificity that may catalyze acyltransfer or hydrolase reactions with lipid and non-lipid substrates.
AT3G54750	AT3G54750.3	downstream neighbor of Son
AT3G56420	AT3G56420.1	Thioredoxin superfamily protein
AT3G56640	AT3G56640.1	Encodes a member of the exocyst complex gene family. The exocyst is a protein complex involved in tethering vesicles to the plasma membrane during regulated or polarized secretion.
AT3G57530	AT3G57530.1	Calcium-dependent Protein Kinase. ABA signaling component that regulates the ABA-responsive gene expression via ABF4. AtCPK32 has autophosphorylation activity and can phosphorylate ABF4 in vitro
AT3G57480	AT3G57480.1	SAP1 is a protein of unknown function whose expression is responsive to abiotic stressors including metals
AT3G52155	AT3G52155.1	Phosphoglycerate mutase family protein
AT3G08915	AT3G08915.1	None
AT3G08855	AT3G08855.1	None
AT3G08360	AT3G08360.1	None
AT3G08965	AT3G08965.1	None
AT3G08765	AT3G08765.1	None
AT3G08775	AT3G08775.1	None
AT3G08815	AT3G08815.1	None
AT3G08315	AT3G08315.1	None
AT3G08335	AT3G08335.1	None
AT3G08455	AT3G08455.1	None
AT3G08250	AT3G08250.1	None
AT3G08260	AT3G08260.1	None
AT3G08925	AT3G08925.1	None
AT3G08935	AT3G08935.1	None
AT3G08875	AT3G08875.1	None
AT3G08835	AT3G08835.1	None
AT3G08825	AT3G08825.1	None
AT3G51890	AT3G51890.1	Clathrin light chain protein
AT3G51810	AT3G51810.1	Encodes a ABA-inducible protein that accumulates during seed maturation
AT3G56350	AT3G56350.1	Iron/manganese superoxide dismutase family protein
AT3G56140	AT3G56140.1	DUF399 family protein
AT3G54950	AT3G54950.1	Encodes pPLAIIIbeta
AT3G54960	AT3G54960.1	Encodes a protein disulfide isomerase-like (PDIL) protein
AT3G52690	AT3G52690.1	RNI-like superfamily protein
AT3G52110	AT3G52110.1	interferon-activable protein
AT3G52200	AT3G52200.2	Encodes a dihydrolipoamide S-acetyltransferase
AT3G52180	AT3G52180.1	Encodes a plant-specific glucan phosphatase that contains a noncatalytic carbohydrate-binding module as well as a dual specificity protein phosphatase domain. SEX4 can dephosphorylate C6- and C3-glucosyl residues on native starch grains and related maltodextrin compounds in vitro. This protein interacts with the plant SnRK AKIN11
AT3G53570	AT3G53570.1	a member of a CDC2-related kinase subfamily
AT3G54600	AT3G54600.1	Glyoxalase I with low activity.
AT3G55090	AT3G55090.1	Belongs to a clade of five Arabidopsis thaliana ABCG half-transporters that are required for synthesis of an effective suberin barrier in roots and seed coats (ABCG2
AT3G55560	AT3G55560.1	AT-hook protein of GA feedback 2
AT3G53160	AT3G53160.1	UGT73C7 is induced by pathogen infection. It glycosylates p-coumaric acid and ferulic acid to modulate phenylpropanoid metabolism and induce innate immune response.
AT3G54790	AT3G54790.1	ARM repeat superfamily protein
AT3G56450	AT3G56450.1	member of alpha-SNAP Gene Family
AT3G56900	AT3G56900.1	Encodes ALADIN
AT3G08845	AT3G08845.1	None
AT3G08430	AT3G08430.1	None
AT3G08310	AT3G08310.1	None
AT3G08420	AT3G08420.1	None
AT3G08330	AT3G08330.1	None
AT3G08290	AT3G08290.1	None
AT3G08280	AT3G08280.1	None
AT3G08465	AT3G08465.1	None
AT3G56220	AT3G56220.1	transcription regulator
AT3G52400	AT3G52400.1	syntaxin protein
AT3G54810	AT3G54810.1	Encodes a protein containing a GATA type zinc finger domain that is expressed in the embryo axis and involved in germination. Mutants have a reduced rate of germination even when stratified.
AT3G52700	AT3G52700.1	hypothetical protein
AT3G54000	AT3G54000.1	TIP41-like protein
AT3G08370	AT3G08370.1	None
AT3G08450	AT3G08450.1	None
AT3G08380	AT3G08380.1	None
AT3G08390	AT3G08390.1	None
AT3G08460	AT3G08460.1	None
AT3G56825	AT3G56825.1	U2-4
AT3G56705	AT3G56705.1	U2-6
AT3G52285	AT3G52285.1	pre-tRNA tRNA-Pro (anticodon: AGG)
AT3G52345	AT3G52345.1	pre-tRNA tRNA-Cys (anticodon: GCA)
AT3G52955	AT3G52955.1	pre-tRNA tRNA-Leu (anticodon: TAA)
AT3G53965	AT3G53965.1	pre-tRNA tRNA-Gly (anticodon: GCC)
AT3G52765	AT3G52765.1	pre-tRNA tRNA-Asp (anticodon: GTC)
AT3G55795	AT3G55795.1	pre-tRNA tRNA-Met
AT3G55735	AT3G55735.1	pre-tRNA tRNA-Met
AT3G57645	AT3G57645.1	U2-2
AT3G52748	AT3G52748.1	Has been identified as a translated small open reading frame by ribosome profiling.
AT3G54625	AT3G54625.1	Natural antisense transcript overlaps with AT3G54630
AT3G55512	AT3G55512.1	Encodes a microRNA that targets several genes containing AP2 domains including AP2. MicroRNAs are regulatory RNAs with a mature length of ~21-nucleotides that are processed from hairpin precursors by Dicer-like enzymes. MicroRNAs can negatively regulate gene expression by attenuating translation or by directing mRNA cleavage.Mature sequence: AGAAUCUUGAUGAUGCUGCAG
AT3G55734	AT3G55734.1	Encodes a microRNA that targets several TIR1/AFB family members and one bHLH family member. MicroRNAs are regulatory RNAs with a mature length of ~21-nucleotides that are processed from hairpin precursors by Dicer-like enzymes. MicroRNAs can negatively regulate gene expression by attenuating translation or by directing mRNA cleavage.Mature sequence: UCCAAAGGGAUCGCAUUGAUCC. Targets are: F-box prot…
AT3G52742	AT3G52742.1	other_RNA
AT3G53015	AT3G53015.1	Encodes a microRNA of unknown function. MicroRNAs are regulatory RNAs with a mature length of ~21-nucleotides that are processed from hairpin precursors by Dicer-like enzymes. MicroRNAs can negatively regulate gene expression by attenuating translation or by directing mRNA cleavage. Mature sequence: UGAGCCUCUGUGGUAGCCCUC
AT3G53016	AT3G53016.1	Encodes a microRNA of unknown function. MicroRNAs are regulatory RNAs with a mature length of ~21-nucleotides that are processed from hairpin precursors by Dicer-like enzymes. MicroRNAs can negatively regulate gene expression by attenuating translation or by directing mRNA cleavage. Mature sequence: UCUCGGUUCGCGAUCCACAAG
AT3G56408	AT3G56408.1	Natural antisense transcript overlaps with AT3G56410
AT3G57157	AT3G57157.1	Has been identified as a translated small open reading frame by ribosome profiling.
AT3G53365	AT3G53365.1	other_RNA
AT3G54366	AT3G54366.1	Unknown gene The mRNA is cell-to-cell mobile.
AT3G55485	AT3G55485.1	other_RNA
AT3G53775	AT3G53775.1	pre-tRNA tRNA-Lys (anticodon: TTT)
AT3G56085	AT3G56085.1	pre-tRNA tRNA-Lys (anticodon: CTT)
AT3G52072	AT3G52072.1	Natural antisense transcript overlaps with AT3G52070
AT3G52535	AT3G52535.1	Natural antisense transcript overlaps with AT3G52540
AT3G52605	AT3G52605.1	Natural antisense transcript overlaps with AT3G52610
AT3G52565	AT3G52565.1	pre-tRNA tRNA-Leu (anticodon: TAG)
AT3G08245	AT3G08245.1	Natural antisense transcript overlaps with AT3G52130
AT3G08405	AT3G08405.1	Natural antisense transcript overlaps with AT3G54500
AT3G08365	AT3G08365.1	Natural antisense transcript overlaps with AT3G54080
AT3G08675	AT3G08675.1	Natural antisense transcript overlaps with AT3G56470
AT3G08605	AT3G08605.1	U5
AT3G08225	AT3G08225.1	Natural antisense transcript overlaps with AT3G52040
AT3G08575	AT3G08575.1	U5
AT3G08215	AT3G08215.1	Natural antisense transcript overlaps with AT3G51970
AT3G08425	AT3G08425.1	Natural antisense transcript overlaps with AT3G54790
AT3G08635	AT3G08635.1	Natural antisense transcript overlaps with AT3G56040
AT3G08475	AT3G08475.1	Natural antisense transcript overlaps with AT3G55320
AT3G08705	AT3G08705.1	Natural antisense transcript overlaps with AT3G56750
AT3G08515	AT3G08515.1	Natural antisense transcript overlaps with AT3G55520
AT3G08285	AT3G08285.1	microRNA ath-MIR5633 precursor
AT3G08615	AT3G08615.1	U5
AT3G08275	AT3G08275.1	None
AT3G08665	AT3G08665.1	Natural antisense transcript overlaps with AT3G56460
AT3G08485	AT3G08485.1	None
AT3G08525	AT3G08525.1	Natural antisense transcript overlaps with AT3G55530
AT3G08655	AT3G08655.1	Natural antisense transcript overlaps with AT3G56450
AT3G08235	AT3G08235.1	Natural antisense transcript overlaps with AT3G52110
AT3G08695	AT3G08695.1	U2
AT3G08685	AT3G08685.1	Natural antisense transcript overlaps with AT3G56480
AT3G08945	AT3G08945.1	U2
AT3G08785	AT3G08785.1	Natural antisense transcript overlaps with AT3G56910
AT3G08410	AT3G08410.1	None
AT3G08795	AT3G08795.1	Natural antisense transcript overlaps with AT3G56940
AT3G08480	AT3G08480.1	Natural antisense transcript overlaps with AT3G55390
AT3G08805	AT3G08805.1	Natural antisense transcript overlaps with AT3G56950
AT3G08645	AT3G08645.1	Natural antisense transcript overlaps with AT3G56310
AT3G08735	AT3G08735.1	U2
AT3G08210	AT3G08210.1	None
AT3G08400	AT3G08400.1	Natural antisense transcript overlaps with AT3G54490
AT3G08895	AT3G08895.1	Natural antisense transcript overlaps with AT3G57340
AT3G08470	AT3G08470.1	Natural antisense transcript overlaps with AT3G55310
AT3G08270	AT3G08270.1	None
AT3G08240	AT3G08240.1	Natural antisense transcript overlaps with AT3G52120
AT3G08220	AT3G08220.1	Natural antisense transcript overlaps with AT3G52030
AT3G08350	AT3G08350.1	Natural antisense transcript overlaps with AT3G53530
AT3G08340	AT3G08340.1	None
AT3G08230	AT3G08230.1	Natural antisense transcript overlaps with AT3G52105
AT3G08300	AT3G08300.1	Natural antisense transcript overlaps with AT3G52860
